# Supplementary material for: N′-(5-Fluoro-2-oxo-2,3-dihydro-1H-indol-3-yl­idene)benzene­sulfono­hydrazide
Source: Acta Crystallogr Sect E Struct Rep Online. 2008 Apr 26;64(Pt 5):o921. doi: 10.1107/S1600536808011136 (PMC2961184; doi:10.1107/S1600536808011136)
Supplement: Supplementary file 1 [file e-64-0o921-sup1.cif]

##############################################################################
###                                                                        ###
###        Electronic paper (Acta Crystallographica Section E)             ###
###                                                                        ###
##############################################################################
#                                                                            #
# This CIF contains the data in a paper accepted for publication in Acta     #
# Crystallographica Section E. It conforms to the requirements of Notes      #
# for Authors for Section E, and has been peer reviewed under the auspices   #
# of the IUCr Commission on Journals.                                        #
#                                                                            #
# Full details of the Crystallographic Information File format               #
# are given in the paper "The Crystallographic Information File (CIF):       #
# a New Standard Archive File for Crystallography" by S. R. Hall, F. H.      #
# Allen and I. D. Brown [Acta Cryst. (1991), A47, 655-685].                  #
#                                                                            #
# The current version of the core CIF dictionary is obtainable from          #
# ftp://ftp.iucr.org/pub/cif_core.dic. The current version number is 2.4.    #
#                                                                            #
# Software is freely available for graphical display of the structure(s) in  #
# this CIF.  For information consult the CIF home page http://www.iucr.org/  #
# cif/home.html                                                              #
#                                                                            #
# This file may be used for bona fide research purposes within the           #
# scientific community so long as proper attribution is given to the journal # 
# article from which it was obtained.                                        #
#                                                                            #
##############################################################################
                                             
data_global
_audit_creation_method     SHELXL-97
_journal_date_recd_electronic     2008-01-29
_journal_date_accepted     2008-04-20
_journal_name_full     'Acta Crystallographica, Section E'
_journal_year     2008
_journal_volume     64
_journal_issue      5
_journal_page_first     o921
_journal_page_last     o921
_journal_paper_category     QO
_journal_coeditor_code     SG2224
_publ_contact_author
;
     Dr. Seik Weng Ng
     Department of Chemistry
     University of Malaya
     50603 Kuala Lumpur
     Malaysia
;
_publ_contact_author_email     seikweng@um.edu.my
_publ_contact_author_fax     '03 7967 4193'
_publ_contact_author_phone     '03 7967 6778'
_publ_section_title
;\
<i>N</i>'-(5-Fluoro-2-oxo-2,3-dihydro-1<i>H</i>-indol-3-ylidene)\
benzenesulfonohydrazide
;
loop_
    _publ_author_name
    _publ_author_address
    'Ali, Hapipah M.'
;
     Department of Chemistry
     University of Malaya
     50603 Kuala Lumpur
     Malaysia
;
    'Laila, Musalem'
;
     Department of Chemistry
     University of Malaya
     50603 Kuala Lumpur
     Malaysia
;
    'Rizal, Mohd. Razali'
;
     Department of Chemistry
     University of Malaya
     50603 Kuala Lumpur
     Malaysia
;
    'Ng, Seik Weng'
;
     Department of Chemistry
     University of Malaya
     50603 Kuala Lumpur
     Malaysia
;
_publ_section_synopsis     .
data_I
_audit_creation_method     SHELXL-97
_chemical_name_systematic
;
N'-(5-Fluoro-2-oxo-2,3-dihydro-1<i>H</i>-indol-3-ylidene)benzenesulfonohydrazide
;
_chemical_name_common     ?
_chemical_formula_moiety     'C14 H10 F N3 O3 S'
_chemical_formula_sum     'C14 H10 F N3 O3 S'
_chemical_formula_iupac     'C14 H10 F N3 O3 S'
_chemical_formula_weight     319.31
_chemical_melting_point     ?
_symmetry_cell_setting     Monoclinic
_symmetry_space_group_name_H-M     'P 21/c'
_symmetry_space_group_name_Hall     '-P 2ybc'
loop_
    _symmetry_equiv_pos_as_xyz
    'x, y, z'
    '-x, y+1/2, -z+1/2'
    '-x, -y, -z'
    'x, -y-1/2, z-1/2'
_cell_length_a     8.2218(2)
_cell_length_b     16.4933(3)
_cell_length_c     10.8585(2)
_cell_angle_alpha     90.00
_cell_angle_beta     110.2490(10)
_cell_angle_gamma     90.00
_cell_volume     1381.46(5)
_cell_formula_units_Z     4
_cell_measurement_reflns_used     6063
_cell_measurement_theta_min     3.0
_cell_measurement_theta_max     31.3
_cell_measurement_temperature     123(2)
_exptl_crystal_description     'Irregular block'
_exptl_crystal_colour     Yellow
_exptl_crystal_size_max     0.50
_exptl_crystal_size_mid     0.20
_exptl_crystal_size_min     0.15
_exptl_crystal_density_diffrn     1.535
_exptl_crystal_density_meas     ?
_exptl_crystal_density_method     'not measured'
_exptl_crystal_F_000     656
_exptl_absorpt_coefficient_mu     0.263
_exptl_absorpt_correction_type     multi-scan
_exptl_absorpt_process_details     '(SADABS; Sheldrick, 1996)'
_exptl_absorpt_correction_T_min     0.816
_exptl_absorpt_correction_T_max     0.962
_exptl_special_details
;
A medium-focus collimator of 0.8 mm diameter was used on the diffractometer
to measure the somewhat large crystal.
;
_diffrn_ambient_temperature     123(2)
_diffrn_radiation_type     MoK\a
_diffrn_radiation_wavelength     0.71073
_diffrn_radiation_source     'medium-focus sealed tube'
_diffrn_radiation_monochromator     graphite
_diffrn_measurement_device_type     'Bruker SMART APEX'
_diffrn_measurement_method     '\f and \w'
_diffrn_detector_area_resol_mean     ?
_diffrn_reflns_number     10513
_diffrn_reflns_av_R_equivalents     0.0244
_diffrn_reflns_av_sigmaI/netI     0.0235
_diffrn_reflns_theta_min     2.35
_diffrn_reflns_theta_max     27.50
_diffrn_reflns_theta_full     27.50
_diffrn_measured_fraction_theta_max     0.996
_diffrn_measured_fraction_theta_full     0.996
_diffrn_reflns_limit_h_min     -10
_diffrn_reflns_limit_h_max     10
_diffrn_reflns_limit_k_min     -21
_diffrn_reflns_limit_k_max     21
_diffrn_reflns_limit_l_min     -13
_diffrn_reflns_limit_l_max     14
_diffrn_standards_number     0
_diffrn_standards_interval_count     0
_diffrn_standards_interval_time     0
_diffrn_standards_decay_%     0
_reflns_number_total     3166
_reflns_number_gt     2741
_reflns_threshold_expression     I>2\s(I)
_refine_ls_structure_factor_coef     Fsqd
_refine_ls_matrix_type     full
_refine_ls_R_factor_all     0.0465
_refine_ls_R_factor_gt     0.0356
_refine_ls_wR_factor_gt     0.1140
_refine_ls_wR_factor_ref     0.1448
_refine_ls_goodness_of_fit_ref     1.198
_refine_ls_restrained_S_all     1.198
_refine_ls_number_reflns     3166
_refine_ls_number_parameters     207
_refine_ls_number_restraints     2
_refine_ls_hydrogen_treatment     mixed
_refine_ls_weighting_scheme     calc
_refine_ls_weighting_details
         'calc w=1/[\s^2^(Fo^2^)+(0.0922P)^2^+0.2432P] where P=(Fo^2^+2Fc^2^)/3'
_atom_sites_solution_hydrogens     geom
_atom_sites_solution_primary     direct
_atom_sites_solution_secondary     difmap
_refine_ls_shift/su_max     0.001
_refine_ls_shift/su_mean     0.000
_refine_diff_density_max     0.537
_refine_diff_density_min     -0.595
_refine_ls_extinction_method     none
_refine_ls_extinction_coef     ?
loop_
    _atom_type_symbol
    _atom_type_description
    _atom_type_scat_dispersion_real
    _atom_type_scat_dispersion_imag
    _atom_type_scat_source
    'C' 'C' 0.0033 0.0016
                         'International Tables Vol C Tables 4.2.6.8 and 6.1.1.4'
    'H' 'H' 0.0000 0.0000
                         'International Tables Vol C Tables 4.2.6.8 and 6.1.1.4'
    'N' 'N' 0.0061 0.0033
                         'International Tables Vol C Tables 4.2.6.8 and 6.1.1.4'
    'O' 'O' 0.0106 0.0060
                         'International Tables Vol C Tables 4.2.6.8 and 6.1.1.4'
    'F' 'F' 0.0171 0.0103
                         'International Tables Vol C Tables 4.2.6.8 and 6.1.1.4'
    'S' 'S' 0.1246 0.1234
                         'International Tables Vol C Tables 4.2.6.8 and 6.1.1.4'
_computing_data_collection     'APEX2 (Bruker, 2005)'
_computing_cell_refinement     'SAINT (Bruker, 2005)'
_computing_data_reduction     'SAINT (Bruker, 2005)'
_computing_structure_solution     'SHELXS97 (Sheldrick, 2008)'
_computing_structure_refinement     'SHELXL97 (Sheldrick, 2008)'
_computing_molecular_graphics     'X-SEED (Barbour, 2001)'
_computing_publication_material     'publCIF (Westrip, 2008)'
loop_
    _atom_site_type_symbol
    _atom_site_label
    _atom_site_fract_x
    _atom_site_fract_y
    _atom_site_fract_z
    _atom_site_U_iso_or_equiv
    _atom_site_adp_type
    _atom_site_calc_flag
    _atom_site_refinement_flags
    _atom_site_occupancy
    _atom_site_disorder_assembly
    _atom_site_disorder_group
    S S1 0.65386(5) 0.28692(2) 0.54366(4) 0.01609(16) Uani d . 1 . .
    O O1 0.61921(18) 0.21966(7) 0.61409(14) 0.0248(3) Uani d . 1 . .
    O O2 0.56524(17) 0.29375(8) 0.40497(13) 0.0255(3) Uani d . 1 . .
    O O3 0.42474(17) 0.51614(8) 0.60498(13) 0.0240(3) Uani d . 1 . .
    N N1 0.59808(19) 0.37034(9) 0.60384(14) 0.0183(3) Uani d D 1 . .
    H H1N 0.557(3) 0.4089(11) 0.546(2) 0.036(7) Uiso d D 1 . .
    N N2 0.67998(18) 0.38149(8) 0.73560(14) 0.0172(3) Uani d . 1 . .
    N N3 0.5337(2) 0.57008(9) 0.81558(16) 0.0232(3) Uani d D 1 . .
    H H3N 0.478(3) 0.6168(9) 0.799(2) 0.038(7) Uiso d D 1 . .
    C C1 0.8794(2) 0.29132(9) 0.58025(17) 0.0165(3) Uani d . 1 . .
    C C2 0.9467(3) 0.33843(13) 0.50285(19) 0.0277(4) Uani d . 1 . .
    H H2 0.8730 0.3696 0.4318 0.033 Uiso calc R 1 . .
    C C3 1.1256(3) 0.33841(16) 0.5329(2) 0.0368(5) Uani d . 1 . .
    H H3 1.1754 0.3703 0.4823 0.044 Uiso calc R 1 . .
    C C4 1.2315(3) 0.29211(13) 0.6361(2) 0.0349(5) Uani d . 1 . .
    H H4 1.3530 0.2914 0.6541 0.042 Uiso calc R 1 . .
    C C5 1.1624(2) 0.24721(12) 0.7127(2) 0.0300(4) Uani d . 1 . .
    H H5 1.2364 0.2164 0.7841 0.036 Uiso calc R 1 . .
    C C6 0.9846(2) 0.24692(10) 0.68578(19) 0.0227(4) Uani d . 1 . .
    H H6 0.9360 0.2167 0.7390 0.027 Uiso calc R 1 . .
    C C7 0.6472(2) 0.44753(10) 0.78623(17) 0.0174(3) Uani d . 1 . .
    C C8 0.7275(2) 0.47125(10) 0.92317(17) 0.0182(4) Uani d . 1 . .
    C C9 0.8561(2) 0.43576(10) 1.02774(17) 0.0219(4) Uani d . 1 . .
    H H9 0.9069 0.3853 1.0192 0.026 Uiso calc R 1 . .
    C C10 0.9065(3) 0.47769(11) 1.14518(18) 0.0252(4) Uani d . 1 . .
    C C11 0.8372(3) 0.55171(11) 1.16168(19) 0.0285(4) Uani d . 1 . .
    H H11 0.8765 0.5779 1.2447 0.034 Uiso calc R 1 . .
    C C12 0.7090(3) 0.58763(11) 1.05538(19) 0.0276(4) Uani d . 1 . .
    H H12 0.6597 0.6385 1.0641 0.033 Uiso calc R 1 . .
    C C13 0.6564(2) 0.54660(10) 0.93715(18) 0.0204(4) Uani d . 1 . .
    C C14 0.5206(2) 0.51454(10) 0.72023(17) 0.0187(4) Uani d . 1 . .
    F F1 1.03509(17) 0.44573(7) 1.25055(11) 0.0374(3) Uani d . 1 . .
loop_
    _atom_site_aniso_label
    _atom_site_aniso_U_11
    _atom_site_aniso_U_22
    _atom_site_aniso_U_33
    _atom_site_aniso_U_12
    _atom_site_aniso_U_13
    _atom_site_aniso_U_23
    S1 0.0133(2) 0.0151(2) 0.0192(3) -0.00149(13) 0.00483(17) -0.00402(14)
    O1 0.0232(7) 0.0164(6) 0.0388(8) -0.0042(5) 0.0157(6) -0.0018(5)
    O2 0.0199(7) 0.0309(7) 0.0207(7) -0.0001(5) 0.0006(5) -0.0086(5)
    O3 0.0257(7) 0.0238(6) 0.0195(6) 0.0050(5) 0.0039(5) -0.0003(5)
    N1 0.0202(7) 0.0158(7) 0.0180(7) 0.0032(5) 0.0053(6) -0.0009(5)
    N2 0.0179(7) 0.0163(7) 0.0179(7) -0.0007(5) 0.0069(6) -0.0010(5)
    N3 0.0250(8) 0.0194(7) 0.0219(8) 0.0074(6) 0.0039(6) -0.0024(6)
    C1 0.0132(8) 0.0191(8) 0.0172(8) -0.0017(6) 0.0053(6) -0.0053(6)
    C2 0.0251(9) 0.0409(11) 0.0185(9) -0.0057(8) 0.0093(7) 0.0000(8)
    C3 0.0284(10) 0.0596(14) 0.0287(11) -0.0140(10) 0.0178(9) -0.0058(10)
    C4 0.0153(9) 0.0477(13) 0.0424(12) -0.0030(8) 0.0108(9) -0.0180(10)
    C5 0.0196(9) 0.0262(10) 0.0370(11) 0.0035(7) 0.0005(8) -0.0062(8)
    C6 0.0202(8) 0.0180(8) 0.0269(9) 0.0000(6) 0.0042(7) 0.0001(7)
    C7 0.0182(8) 0.0154(7) 0.0191(8) 0.0007(6) 0.0072(7) 0.0000(6)
    C8 0.0223(8) 0.0144(7) 0.0183(8) -0.0007(6) 0.0076(7) -0.0013(6)
    C9 0.0266(9) 0.0166(8) 0.0207(9) 0.0012(6) 0.0059(7) 0.0019(6)
    C10 0.0287(9) 0.0225(9) 0.0197(9) -0.0010(7) 0.0023(7) 0.0037(7)
    C11 0.0364(11) 0.0251(9) 0.0202(9) -0.0022(8) 0.0052(8) -0.0058(7)
    C12 0.0327(10) 0.0217(9) 0.0251(10) 0.0039(8) 0.0059(8) -0.0073(7)
    C13 0.0216(8) 0.0180(8) 0.0206(9) 0.0019(6) 0.0060(7) -0.0008(6)
    C14 0.0184(8) 0.0172(8) 0.0206(9) 0.0016(6) 0.0069(7) 0.0005(6)
    F1 0.0471(8) 0.0298(6) 0.0211(6) 0.0055(5) -0.0061(5) 0.0026(5)
_geom_special_details
;
 All esds (except the esd in the dihedral angle between two l.s. planes)
 are estimated using the full covariance matrix.  The cell esds are taken
 into account individually in the estimation of esds in distances, angles
 and torsion angles; correlations between esds in cell parameters are only
 used when they are defined by crystal symmetry.  An approximate (isotropic)
 treatment of cell esds is used for estimating esds involving l.s. planes.
;
loop_
    _geom_bond_atom_site_label_1
    _geom_bond_atom_site_label_2
    _geom_bond_site_symmetry_2
    _geom_bond_distance
    _geom_bond_publ_flag
    S1 O1 . 1.4309(13) ?
    S1 O2 . 1.4325(14) ?
    S1 N1 . 1.6545(14) ?
    S1 C1 . 1.7582(17) ?
    O3 C14 . 1.227(2) ?
    N1 N2 . 1.367(2) ?
    N1 H1N . 0.876(10) ?
    N2 C7 . 1.290(2) ?
    N3 C14 . 1.358(2) ?
    N3 C13 . 1.410(2) ?
    N3 H3N . 0.884(10) ?
    C1 C6 . 1.383(2) ?
    C1 C2 . 1.392(3) ?
    C2 C3 . 1.392(3) ?
    C2 H2 . 0.9500 ?
    C3 C4 . 1.386(3) ?
    C3 H3 . 0.9500 ?
    C4 C5 . 1.375(3) ?
    C4 H4 . 0.9500 ?
    C5 C6 . 1.388(3) ?
    C5 H5 . 0.9500 ?
    C6 H6 . 0.9500 ?
    C7 C8 . 1.456(2) ?
    C7 C14 . 1.518(2) ?
    C8 C9 . 1.385(2) ?
    C8 C13 . 1.404(2) ?
    C9 C10 . 1.382(3) ?
    C9 H9 . 0.9500 ?
    C10 F1 . 1.366(2) ?
    C10 C11 . 1.385(3) ?
    C11 C12 . 1.397(3) ?
    C11 H11 . 0.9500 ?
    C12 C13 . 1.382(3) ?
    C12 H12 . 0.9500 ?
loop_
    _geom_angle_atom_site_label_1
    _geom_angle_atom_site_label_2
    _geom_angle_atom_site_label_3
    _geom_angle_site_symmetry_1
    _geom_angle_site_symmetry_3
    _geom_angle
    _geom_angle_publ_flag
    O1 S1 O2 . . 119.99(8) ?
    O1 S1 N1 . . 107.46(8) ?
    O2 S1 N1 . . 103.90(8) ?
    O1 S1 C1 . . 107.50(8) ?
    O2 S1 C1 . . 110.32(8) ?
    N1 S1 C1 . . 106.93(7) ?
    N2 N1 S1 . . 114.96(11) ?
    N2 N1 H1N . . 125.5(17) ?
    S1 N1 H1N . . 114.2(17) ?
    C7 N2 N1 . . 117.39(14) ?
    C14 N3 C13 . . 111.76(15) ?
    C14 N3 H3N . . 122.4(17) ?
    C13 N3 H3N . . 125.6(17) ?
    C6 C1 C2 . . 122.02(17) ?
    C6 C1 S1 . . 118.29(14) ?
    C2 C1 S1 . . 119.69(14) ?
    C1 C2 C3 . . 117.85(19) ?
    C1 C2 H2 . . 121.1 ?
    C3 C2 H2 . . 121.1 ?
    C4 C3 C2 . . 120.4(2) ?
    C4 C3 H3 . . 119.8 ?
    C2 C3 H3 . . 119.8 ?
    C5 C4 C3 . . 120.72(19) ?
    C5 C4 H4 . . 119.6 ?
    C3 C4 H4 . . 119.6 ?
    C4 C5 C6 . . 119.97(19) ?
    C4 C5 H5 . . 120.0 ?
    C6 C5 H5 . . 120.0 ?
    C1 C6 C5 . . 118.97(18) ?
    C1 C6 H6 . . 120.5 ?
    C5 C6 H6 . . 120.5 ?
    N2 C7 C8 . . 125.06(15) ?
    N2 C7 C14 . . 128.61(16) ?
    C8 C7 C14 . . 106.32(14) ?
    C9 C8 C13 . . 120.91(16) ?
    C9 C8 C7 . . 132.16(16) ?
    C13 C8 C7 . . 106.84(15) ?
    C10 C9 C8 . . 116.43(16) ?
    C10 C9 H9 . . 121.8 ?
    C8 C9 H9 . . 121.8 ?
    F1 C10 C9 . . 118.54(17) ?
    F1 C10 C11 . . 117.74(17) ?
    C9 C10 C11 . . 123.70(17) ?
    C10 C11 C12 . . 119.57(17) ?
    C10 C11 H11 . . 120.2 ?
    C12 C11 H11 . . 120.2 ?
    C13 C12 C11 . . 117.64(17) ?
    C13 C12 H12 . . 121.2 ?
    C11 C12 H12 . . 121.2 ?
    C12 C13 C8 . . 121.74(17) ?
    C12 C13 N3 . . 128.89(16) ?
    C8 C13 N3 . . 109.37(15) ?
    O3 C14 N3 . . 128.06(16) ?
    O3 C14 C7 . . 126.22(15) ?
    N3 C14 C7 . . 105.70(15) ?
loop_
    _geom_torsion_atom_site_label_1
    _geom_torsion_atom_site_label_2
    _geom_torsion_atom_site_label_3
    _geom_torsion_atom_site_label_4
    _geom_torsion_site_symmetry_1
    _geom_torsion_site_symmetry_2
    _geom_torsion_site_symmetry_3
    _geom_torsion_site_symmetry_4
    _geom_torsion
    _geom_torsion_publ_flag
    O1 S1 N1 N2 . . . . 57.51(14) ?
    O2 S1 N1 N2 . . . . -174.35(12) ?
    C1 S1 N1 N2 . . . . -57.66(14) ?
    S1 N1 N2 C7 . . . . 176.78(12) ?
    O1 S1 C1 C6 . . . . -14.56(16) ?
    O2 S1 C1 C6 . . . . -147.07(13) ?
    N1 S1 C1 C6 . . . . 100.57(14) ?
    O1 S1 C1 C2 . . . . 165.08(14) ?
    O2 S1 C1 C2 . . . . 32.58(16) ?
    N1 S1 C1 C2 . . . . -79.78(16) ?
    C6 C1 C2 C3 . . . . 1.4(3) ?
    S1 C1 C2 C3 . . . . -178.20(16) ?
    C1 C2 C3 C4 . . . . 0.5(3) ?
    C2 C3 C4 C5 . . . . -1.8(3) ?
    C3 C4 C5 C6 . . . . 1.0(3) ?
    C2 C1 C6 C5 . . . . -2.2(3) ?
    S1 C1 C6 C5 . . . . 177.47(14) ?
    C4 C5 C6 C1 . . . . 0.9(3) ?
    N1 N2 C7 C8 . . . . -177.31(15) ?
    N1 N2 C7 C14 . . . . 3.5(3) ?
    N2 C7 C8 C9 . . . . 3.5(3) ?
    C14 C7 C8 C9 . . . . -177.21(18) ?
    N2 C7 C8 C13 . . . . 179.93(17) ?
    C14 C7 C8 C13 . . . . -0.74(19) ?
    C13 C8 C9 C10 . . . . 1.2(3) ?
    C7 C8 C9 C10 . . . . 177.29(18) ?
    C8 C9 C10 F1 . . . . -178.89(16) ?
    C8 C9 C10 C11 . . . . -0.6(3) ?
    F1 C10 C11 C12 . . . . 178.16(18) ?
    C9 C10 C11 C12 . . . . -0.1(3) ?
    C10 C11 C12 C13 . . . . 0.3(3) ?
    C11 C12 C13 C8 . . . . 0.3(3) ?
    C11 C12 C13 N3 . . . . -178.45(19) ?
    C9 C8 C13 C12 . . . . -1.1(3) ?
    C7 C8 C13 C12 . . . . -178.09(17) ?
    C9 C8 C13 N3 . . . . 177.87(16) ?
    C7 C8 C13 N3 . . . . 0.9(2) ?
    C14 N3 C13 C12 . . . . 178.14(19) ?
    C14 N3 C13 C8 . . . . -0.8(2) ?
    C13 N3 C14 O3 . . . . 178.88(18) ?
    C13 N3 C14 C7 . . . . 0.3(2) ?
    N2 C7 C14 O3 . . . . 0.9(3) ?
    C8 C7 C14 O3 . . . . -178.35(17) ?
    N2 C7 C14 N3 . . . . 179.59(17) ?
    C8 C7 C14 N3 . . . . 0.29(19) ?
loop_
    _geom_hbond_atom_site_label_D
    _geom_hbond_atom_site_label_H
    _geom_hbond_atom_site_label_A
    _geom_hbond_site_symmetry_A
    _geom_hbond_distance_DH
    _geom_hbond_distance_HA
    _geom_hbond_distance_DA
    _geom_hbond_angle_DHA
    _geom_hbond_publ_flag
    N1 H1n O3 3_666 0.880(10)
                            2.10(2) 2.896(2) 151(2) yes
    N3 H3n O1 2_656 0.880(10)
                            2.22(2) 2.986(2) 145(2) yes
