# Supplementary material for: N′-(5-Fluoro-2-oxo-2,3-dihydro-1H-indol-3-yl­idene)benzene­sulfono­hydrazide
Source: Acta Crystallogr Sect E Struct Rep Online. 2008 Apr 26;64(Pt 5):o921. doi: 10.1107/S1600536808011136 (PMC2961184; doi:10.1107/S1600536808011136)
Supplement: Supplementary file 2 [file e-64-0o921-Isup2.hkl]

# 
# h,k,l, Fc-squared, Fo-squared, sigma(Fo-squared) and status flag 
# 
data_I
_shelx_title '  P21/c' 
_shelx_refln_list_code          4 
_shelx_F_calc_maximum      146.51 
_exptl_crystal_F_000       656.00 
_reflns_d_resolution_high  0.7696 
 
loop_ 
 _symmetry_equiv_pos_as_xyz 
 'x, y, z' 
 '-x, y+1/2, -z+1/2' 
 '-x, -y, -z' 
 'x, -y-1/2, z-1/2' 
 
_cell_length_a     8.2218 
_cell_length_b    16.4933 
_cell_length_c    10.8585 
_cell_angle_alpha  90.000 
_cell_angle_beta  110.249 
_cell_angle_gamma  90.000 
 
_shelx_F_squared_multiplier     1.000 
 
loop_ 
 _refln_index_h 
 _refln_index_k 
 _refln_index_l 
 _refln_F_squared_calc 
 _refln_F_squared_meas 
 _refln_F_squared_sigma 
 _refln_observed_status 
   1   0   0     3409.48       -0.22      0.15 o 
   2   0   0     1074.62     1115.44     14.63 o 
   3   0   0     2700.42     2884.51     52.57 o 
   4   0   0     4453.28     5003.91    117.16 o 
   5   0   0        1.73        1.96      2.26 o 
   6   0   0      791.67      746.67     19.98 o 
   7   0   0        6.16       13.16      3.22 o 
   8   0   0       64.45       49.03      4.62 o 
   9   0   0      304.01      260.90     11.64 o 
  10   0   0      520.20      542.24     20.90 o 
   1   1   0     3879.40       -0.25      0.17 o 
   2   1   0    12612.99    12907.41    138.29 o 
   3   1   0     7813.29     8332.79     81.82 o 
   4   1   0      992.87     1099.37     13.25 o 
   5   1   0      623.89      629.21      9.28 o 
   6   1   0      363.69      387.87      8.02 o 
   7   1   0        9.82        3.63      2.40 o 
   8   1   0      167.95      176.85      7.06 o 
   9   1   0       49.77       59.34      5.84 o 
  10   1   0       99.33      100.60      5.68 o 
   0   2   0        0.19       -0.20      0.13 o 
   1   2   0      311.44      112.24      2.91 o 
   2   2   0      852.95      796.88      8.90 o 
   3   2   0     1071.03     1024.33     11.55 o 
   4   2   0     1493.83     1555.66     18.57 o 
   5   2   0      830.73      918.44     13.85 o 
   6   2   0      147.76      141.05      4.54 o 
   7   2   0      189.21      230.31      6.11 o 
   8   2   0      109.45      107.82      4.67 o 
   9   2   0      284.90      281.07      7.58 o 
   1   3   0      526.08      548.11      5.84 o 
   2   3   0     2163.06     2282.75     26.54 o 
   3   3   0     2113.50     2341.54     25.12 o 
   4   3   0      554.85      583.85     11.71 o 
   5   3   0        0.98        1.35      2.01 o 
   6   3   0       90.51       95.30      3.55 o 
   7   3   0      423.06      401.95      8.53 o 
   8   3   0      235.05      244.66      6.71 o 
   9   3   0      283.81      297.45      9.71 o 
   0   4   0    14139.43    15590.28    324.56 o 
   1   4   0      270.81      320.17      3.81 o 
   2   4   0      395.65      460.75      7.76 o 
   3   4   0       16.47        8.37      0.89 o 
   4   4   0       95.52       95.22      3.21 o 
   5   4   0      267.31      264.50      6.39 o 
   6   4   0      147.63      144.00      5.00 o 
   7   4   0       73.38       76.00      3.54 o 
   8   4   0      146.75      123.12      4.80 o 
   9   4   0       96.48       91.34      7.94 o 
   1   5   0       18.92       24.62      1.18 o 
   2   5   0      418.98      453.19      5.18 o 
   3   5   0       25.92       31.36      1.27 o 
   4   5   0       29.26       31.71      1.52 o 
   5   5   0      556.98      539.68      9.03 o 
   6   5   0       25.05       25.29      3.08 o 
   7   5   0      568.32      559.39      9.22 o 
   8   5   0       85.88       70.81      3.80 o 
   9   5   0       49.35       53.90      4.68 o 
   0   6   0     1990.16     2098.48     34.15 o 
   1   6   0       88.79      100.76      1.66 o 
   2   6   0      301.27      337.37      4.60 o 
   3   6   0      461.73      505.15      7.69 o 
   4   6   0        0.26        1.39      1.02 o 
   5   6   0       87.54       92.55      3.30 o 
   6   6   0     1146.39     1144.83     17.29 o 
   7   6   0       18.42       15.42      2.01 o 
   8   6   0        8.47        4.98      2.16 o 
   9   6   0        1.68        0.51      4.02 o 
   1   7   0       46.36       61.29      1.47 o 
   2   7   0       55.51       76.92      2.19 o 
   3   7   0       18.71       16.36      1.12 o 
   4   7   0       75.23       74.66      2.44 o 
   5   7   0       54.90       56.83      2.77 o 
   6   7   0      160.26      161.93      4.52 o 
   7   7   0      102.78      119.10      4.15 o 
   8   7   0       17.59       18.35      4.15 o 
   9   7   0       27.14       33.36      4.19 o 
   0   8   0      807.16      977.68     20.06 o 
   1   8   0      227.45      235.49      3.34 o 
   2   8   0       12.77       27.48      1.45 o 
   3   8   0        0.34        0.35      0.95 o 
   4   8   0       44.83       45.48      2.36 o 
   5   8   0       43.82       37.96      2.34 o 
   6   8   0      163.29      155.71      4.34 o 
   7   8   0      127.49      133.69      4.29 o 
   8   8   0       22.73       20.30      7.14 o 
   9   8   0       82.90       78.47      6.58 o 
   1   9   0       40.88       56.62      2.64 o 
   2   9   0      107.83      140.46      3.46 o 
   3   9   0       92.03      104.31      2.88 o 
   4   9   0       44.72       34.67      2.42 o 
   5   9   0     1508.15     1499.23     21.81 o 
   6   9   0        9.12        7.25      1.81 o 
   7   9   0      121.49      120.67      5.27 o 
   8   9   0      172.83      159.91      7.15 o 
   9   9   0      180.11      163.63      9.39 o 
   0  10   0        6.28       19.14      1.44 o 
   1  10   0     3787.48     3821.39     42.49 o 
   2  10   0      244.92      257.54      4.49 o 
   3  10   0       13.88       12.63      1.38 o 
   4  10   0       54.26       60.14      5.96 o 
   5  10   0      118.52      121.53      3.87 o 
   6  10   0      200.85      194.24      5.07 o 
   7  10   0       78.48       78.01      4.39 o 
   8  10   0        1.45        1.02      3.30 o 
   1  11   0     3700.27     3926.58     53.54 o 
   2  11   0     1461.90     1498.44     21.66 o 
   3  11   0     1443.74     1502.80     23.63 o 
   4  11   0       21.85       18.95      2.63 o 
   5  11   0      363.60      357.26     10.16 o 
   6  11   0      196.61      185.05      6.36 o 
   7  11   0       10.51        8.61      2.64 o 
   8  11   0       80.66       74.78      6.32 o 
   0  12   0     3846.08     3835.10     59.03 o 
   1  12   0     1267.87     1286.23     16.78 o 
   2  12   0      522.81      555.86      9.51 o 
   3  12   0     1701.15     1677.82     23.55 o 
   4  12   0     1532.78     1477.62     25.39 o 
   5  12   0        8.60        5.09      2.41 o 
   6  12   0       76.37       75.67      4.31 o 
   7  12   0      539.35      526.23     12.36 o 
   8  12   0       27.19       21.49      4.55 o 
   1  13   0     1015.49     1027.63     13.59 o 
   2  13   0     1446.68     1331.00     17.92 o 
   3  13   0      254.17      227.36      6.44 o 
   4  13   0        1.03        2.84      1.91 o 
   5  13   0     2173.73     2186.51     37.08 o 
   6  13   0        5.71        5.68      2.62 o 
   7  13   0        0.63        0.38      2.48 o 
   0  14   0     1598.74     1567.08     25.98 o 
   1  14   0     1200.42     1217.44     15.89 o 
   2  14   0       19.21       10.81      2.46 o 
   3  14   0       37.53       33.15      3.01 o 
   4  14   0      645.73      632.74     11.20 o 
   5  14   0        0.81       -0.38      2.36 o 
   6  14   0       14.92       16.72      3.02 o 
   7  14   0      226.17      229.77      7.93 o 
   1  15   0      731.53      708.67     10.24 o 
   2  15   0       68.31       71.89      3.81 o 
   3  15   0      668.79      670.04     13.41 o 
   4  15   0       13.11       12.05      2.33 o 
   5  15   0      383.79      359.03      9.69 o 
   6  15   0      150.46      166.82      5.67 o 
   7  15   0        0.04       -0.31      2.36 o 
   0  16   0      106.65      112.38      5.03 o 
   1  16   0      190.28      182.28      4.19 o 
   2  16   0      278.79      276.01      7.18 o 
   3  16   0      400.37      374.05      8.01 o 
   4  16   0      144.42      137.70      4.95 o 
   5  16   0      149.86      161.87      6.52 o 
   6  16   0       81.74       79.77      4.28 o 
   1  17   0       44.99       48.92      2.98 o 
   2  17   0      283.44      281.23      6.57 o 
   3  17   0        0.23       -1.87      1.73 o 
   4  17   0       37.05       46.93      3.39 o 
   5  17   0      119.21      125.13      6.09 o 
   6  17   0       11.86        6.29      2.67 o 
   0  18   0      243.60      257.55     13.03 o 
   1  18   0       29.33       33.20      2.78 o 
   2  18   0        5.40        9.18      2.19 o 
   3  18   0      251.04      251.55      6.47 o 
   4  18   0      386.44      369.74      8.35 o 
   5  18   0        0.50        1.71      2.62 o 
   1  19   0      495.52      472.78     13.00 o 
   2  19   0       98.29      105.25      6.18 o 
   3  19   0       17.60       18.91      2.48 o 
   4  19   0       63.43       66.00      3.52 o 
   0  20   0        0.26       -5.02      5.27 o 
   1  20   0      230.01      226.14      9.29 o 
   2  20   0        0.70       -4.05      2.70 o 
   3  20   0        0.65        0.05      2.52 o 
   1  21   0        3.86        6.12      4.46 o 
 -10   1   1       13.82        7.31      3.20 o 
  -9   1   1       46.43       41.04      5.27 o 
  -8   1   1       35.54       37.36      3.13 o 
  -7   1   1      504.92      515.28     10.29 o 
  -6   1   1      411.20      427.55      6.71 o 
  -5   1   1      343.62      387.69      7.47 o 
  -4   1   1     1514.31     1684.08     21.97 o 
  -3   1   1       95.94      114.81      1.98 o 
  -2   1   1    12843.68    13567.47    155.62 o 
  -1   1   1     2003.52       -0.22      0.15 o 
   0   1   1      472.61       -0.12      0.08 o 
   1   1   1       27.54       24.82      1.47 o 
   2   1   1       12.27       10.21      0.77 o 
   3   1   1        0.01        3.38      1.23 o 
   4   1   1      375.64      391.71      6.16 o 
   5   1   1      815.65      904.97     14.58 o 
   6   1   1       47.45       50.08      2.84 o 
   7   1   1      281.93      262.91      6.47 o 
   8   1   1      188.22      185.19      5.73 o 
   9   1   1      389.18      385.98      9.15 o 
 -10   2   1       11.59        0.91      4.53 o 
  -9   2   1        0.68       -1.92      2.32 o 
  -8   2   1       17.93       20.22      2.78 o 
  -7   2   1      181.17      151.60      5.88 o 
  -6   2   1      201.33      207.04      6.96 o 
  -5   2   1        9.37        9.36      1.16 o 
  -4   2   1      234.16      234.30      3.71 o 
  -3   2   1     3179.97     3404.01     43.22 o 
  -2   2   1    21465.30    21212.73    241.08 o 
  -1   2   1      782.38      567.62     15.89 o 
   0   2   1      440.66       -0.27      0.18 o 
   1   2   1     2223.36     2290.50     26.27 o 
   2   2   1       17.03       23.69      1.01 o 
   3   2   1       28.50       27.30      1.56 o 
   4   2   1     1180.85     1262.05     16.48 o 
   5   2   1       78.78       76.76      2.84 o 
   6   2   1        2.32        1.49      1.93 o 
   7   2   1      220.90      202.07      5.62 o 
   8   2   1       27.60       32.02      2.93 o 
   9   2   1       20.85       25.19      3.29 o 
 -10   3   1      455.23      459.90     10.81 o 
  -9   3   1      645.61      605.88     12.41 o 
  -8   3   1        3.25        3.10      2.85 o 
  -7   3   1       19.49       21.02      2.89 o 
  -6   3   1      237.92      229.44      5.67 o 
  -5   3   1        7.81        6.30      1.07 o 
  -4   3   1     1098.45     1202.81     16.03 o 
  -3   3   1       38.76       35.74      1.32 o 
  -2   3   1     1130.17     1321.34     15.09 o 
  -1   3   1      682.94      799.76      8.05 o 
   0   3   1    21428.41    19091.62    651.27 o 
   1   3   1      890.78     1019.57     14.02 o 
   2   3   1       76.36       65.74      1.49 o 
   3   3   1      369.78      369.63      5.92 o 
   4   3   1      737.45      797.61     11.03 o 
   5   3   1     1223.67     1216.01     16.40 o 
   6   3   1       10.90       12.64      1.82 o 
   7   3   1      204.91      232.96      6.07 o 
   8   3   1       73.37       67.95      3.78 o 
   9   3   1        1.00       -0.89      2.80 o 
 -10   4   1        6.75       -0.43      4.84 o 
  -9   4   1      320.48      300.19      7.99 o 
  -8   4   1       37.09       40.06      4.58 o 
  -7   4   1        2.54        4.82      2.38 o 
  -6   4   1        7.57        5.97      1.74 o 
  -5   4   1      456.23      436.02      9.33 o 
  -4   4   1     1838.79     1915.82     23.28 o 
  -3   4   1      499.41      479.38      5.86 o 
  -2   4   1     2517.38     2988.10     34.89 o 
  -1   4   1     1527.97     1614.54     16.21 o 
   0   4   1     1278.56     1308.32     13.10 o 
   1   4   1       26.13       45.77      1.04 o 
   2   4   1     1488.57     1492.52     16.66 o 
   3   4   1      794.53      974.25     13.98 o 
   4   4   1        2.35        3.70      1.01 o 
   5   4   1       20.10       16.94      1.66 o 
   6   4   1        0.00       -0.02      1.56 o 
   7   4   1      197.07      197.85      4.98 o 
   8   4   1      150.27      156.07      6.67 o 
   9   4   1        0.32       -0.55      3.52 o 
  -9   5   1      166.29      165.79      5.86 o 
  -8   5   1        0.55       -0.86      2.32 o 
  -7   5   1       60.94       62.30      3.78 o 
  -6   5   1      459.84      439.15      7.97 o 
  -5   5   1       41.42       37.75      1.86 o 
  -4   5   1      912.26      922.83     19.66 o 
  -3   5   1     1231.16     1195.58     14.70 o 
  -2   5   1     1340.50     1405.89     15.33 o 
  -1   5   1        2.44        9.44      0.67 o 
   0   5   1     9410.28     9938.51     96.98 o 
   1   5   1     3022.91     3318.35     33.78 o 
   2   5   1      887.29     1071.08     15.39 o 
   3   5   1      516.61      630.03      9.31 o 
   4   5   1        3.37        4.00      1.29 o 
   5   5   1      561.72      470.34      7.57 o 
   6   5   1       97.44       94.88      3.26 o 
   7   5   1        0.18       -0.80      1.59 o 
   8   5   1       36.44       25.45      4.17 o 
   9   5   1      913.11      911.31     20.28 o 
  -9   6   1      184.62      208.07      6.66 o 
  -8   6   1      252.26      246.22      7.51 o 
  -7   6   1      205.26      209.46      5.28 o 
  -6   6   1       16.77       18.51      2.11 o 
  -5   6   1     1038.10      979.49     14.76 o 
  -4   6   1        1.35        1.94      0.99 o 
  -3   6   1       81.21       94.92      2.17 o 
  -2   6   1     7508.79     7795.11     93.30 o 
  -1   6   1     1425.84     1556.53     15.16 o 
   0   6   1     3589.81     4044.08     41.43 o 
   1   6   1       31.55       63.24      1.69 o 
   2   6   1      818.03      976.53     16.12 o 
   3   6   1     1538.20     1694.11     23.13 o 
   4   6   1      145.89      168.55      3.66 o 
   5   6   1      489.65      472.25      7.06 o 
   6   6   1      136.88      120.59      3.59 o 
   7   6   1      898.80      867.06     14.51 o 
   8   6   1     1205.19     1232.42     20.43 o 
   9   6   1       26.73       26.67      4.03 o 
  -9   7   1      315.07      300.63     10.16 o 
  -8   7   1      150.83      153.57      5.98 o 
  -7   7   1      797.40      788.48     12.99 o 
  -6   7   1      166.37      148.86      4.27 o 
  -5   7   1       60.11       63.50      3.64 o 
  -4   7   1      316.05      311.97      5.81 o 
  -3   7   1       36.06       25.76      1.25 o 
  -2   7   1      980.10     1075.11     13.34 o 
  -1   7   1        4.30       22.97      0.93 o 
   0   7   1      164.36      210.05      3.02 o 
   1   7   1      213.18      208.58      6.96 o 
   2   7   1       66.08       70.38      1.93 o 
   3   7   1     1367.53     1366.13     25.53 o 
   4   7   1      217.14      221.74      4.37 o 
   5   7   1      170.91      168.85      3.71 o 
   6   7   1      163.76      163.93      5.30 o 
   7   7   1      151.52      147.37      4.17 o 
   8   7   1       71.15       76.88      3.99 o 
   9   7   1      860.59      844.98     23.54 o 
  -9   8   1      358.22      356.14     14.51 o 
  -8   8   1      334.71      337.03      9.04 o 
  -7   8   1       23.18       28.01      2.43 o 
  -6   8   1      333.59      305.65      6.44 o 
  -5   8   1     1254.71     1241.69     18.30 o 
  -4   8   1      756.48      761.60     11.69 o 
  -3   8   1       12.90        8.36      1.17 o 
  -2   8   1       62.66       40.76      1.68 o 
  -1   8   1     2206.30     2517.42     30.87 o 
   0   8   1      224.86      197.55      2.80 o 
   1   8   1      483.15      479.59     12.46 o 
   2   8   1      116.62      110.58      4.51 o 
   3   8   1       67.05       65.36      2.41 o 
   4   8   1      324.92      311.43      5.53 o 
   5   8   1       28.14       25.19      1.82 o 
   6   8   1      535.89      512.79      8.44 o 
   7   8   1      195.82      216.05      6.16 o 
   8   8   1      223.86      220.69      6.55 o 
   9   8   1        0.36       -1.74      3.52 o 
  -9   9   1      524.59      510.68     14.09 o 
  -8   9   1        0.81        3.75      3.45 o 
  -7   9   1      154.39      144.50      4.58 o 
  -6   9   1     1416.63     1337.20     20.01 o 
  -5   9   1      509.99      524.59      9.15 o 
  -4   9   1      550.75      546.23      9.07 o 
  -3   9   1      904.81      872.18     11.53 o 
  -2   9   1      783.21      925.09     11.95 o 
  -1   9   1     1364.12     1417.76     15.58 o 
   0   9   1     3214.79     3469.97     33.65 o 
   1   9   1     1471.12     1540.96     19.90 o 
   2   9   1        0.11        0.02      0.78 o 
   3   9   1      112.80      136.42      3.14 o 
   4   9   1      502.41      502.32     10.20 o 
   5   9   1      481.12      456.93      8.23 o 
   6   9   1       33.20       27.42      2.57 o 
   7   9   1        8.90        7.27      2.76 o 
   8   9   1        0.08        1.46      2.56 o 
  -9  10   1      113.11      121.25      8.43 o 
  -8  10   1      133.20      134.79      7.81 o 
  -7  10   1       24.57       20.10      2.33 o 
  -6  10   1       82.97       72.20      5.36 o 
  -5  10   1     1202.99     1188.43     17.91 o 
  -4  10   1        1.32        3.17      2.04 o 
  -3  10   1     1347.50     1301.22     18.51 o 
  -2  10   1     1093.96     1083.65     13.91 o 
  -1  10   1      132.89      121.82      2.51 o 
   0  10   1       11.33       13.93      1.13 o 
   1  10   1      311.27      306.91      5.40 o 
   2  10   1       21.55       18.49      1.71 o 
   3  10   1       59.69       53.81      2.51 o 
   4  10   1      161.30      154.26      3.72 o 
   5  10   1      577.74      610.26     13.84 o 
   6  10   1       40.67       26.15      3.09 o 
   7  10   1       19.10       17.10      3.39 o 
   8  10   1       37.20       40.16      5.06 o 
  -8  11   1        2.68        5.87      3.64 o 
  -7  11   1       41.94       47.01      4.13 o 
  -6  11   1       12.41       10.21      2.00 o 
  -5  11   1        9.60       16.54      3.31 o 
  -4  11   1      365.36      343.33      6.90 o 
  -3  11   1       19.00       22.95      2.13 o 
  -2  11   1       43.47       44.26      3.34 o 
  -1  11   1      405.00      405.85      5.96 o 
   0  11   1        3.20        1.15      0.98 o 
   1  11   1      112.31      114.61      2.29 o 
   2  11   1      344.81      351.74      6.70 o 
   3  11   1      255.52      267.07      5.04 o 
   4  11   1      282.37      287.66     15.71 o 
   5  11   1      107.62      106.87      4.94 o 
   6  11   1       37.96       39.14      3.47 o 
   7  11   1        0.42       -3.41      2.28 o 
   8  11   1       13.39        9.79      4.11 o 
  -8  12   1      132.60      143.71     10.45 o 
  -7  12   1        1.44        3.70      2.53 o 
  -6  12   1        1.49        1.05      1.92 o 
  -5  12   1        9.01       12.44      2.21 o 
  -4  12   1       11.47       17.34      2.19 o 
  -3  12   1      380.36      376.37      7.31 o 
  -2  12   1        3.82        5.91      1.47 o 
  -1  12   1       40.89       33.72      2.16 o 
   0  12   1        4.61        3.07      0.99 o 
   1  12   1      278.38      275.74      4.38 o 
   2  12   1        0.42        0.25      1.08 o 
   3  12   1       23.04       27.35      3.33 o 
   4  12   1      702.63      651.75     26.45 o 
   5  12   1        3.46        6.89      2.37 o 
   6  12   1       29.81       27.04      3.19 o 
   7  12   1      118.38      121.80      5.79 o 
   8  12   1       82.38       87.14      7.01 o 
  -8  13   1        8.35       10.79      3.12 o 
  -7  13   1       96.45       89.27      4.21 o 
  -6  13   1       72.63       76.40      3.71 o 
  -5  13   1      242.66      232.68      5.93 o 
  -4  13   1      283.43      282.74      7.84 o 
  -3  13   1       40.08       36.62      2.62 o 
  -2  13   1      236.50      221.85      5.00 o 
  -1  13   1      434.17      437.13      6.91 o 
   0  13   1        0.84        0.92      1.01 o 
   1  13   1       21.52       23.30      1.45 o 
   2  13   1       79.29       89.83      3.21 o 
   3  13   1       60.92       65.98      4.65 o 
   4  13   1      273.67      245.41     13.78 o 
   5  13   1        1.36       -0.21      2.29 o 
   6  13   1       17.17       14.83      3.00 o 
   7  13   1       14.89       12.83      3.06 o 
  -7  14   1      102.43      104.08      4.74 o 
  -6  14   1       13.07       16.10      2.56 o 
  -5  14   1       92.72       94.54      4.14 o 
  -4  14   1      271.35      263.87      6.28 o 
  -3  14   1       31.10       30.59      2.60 o 
  -2  14   1       76.39       85.57      3.45 o 
  -1  14   1       63.60       59.14      3.47 o 
   0  14   1      525.47      500.10      7.16 o 
   1  14   1      658.21      652.56      9.42 o 
   2  14   1        4.46        1.76      1.65 o 
   3  14   1      180.74      180.17      5.94 o 
   4  14   1      174.75      176.24     14.79 o 
   5  14   1       97.59       86.31      4.81 o 
   6  14   1       15.16       16.23      3.05 o 
   7  14   1        3.77        2.08      2.80 o 
  -7  15   1       10.83        8.80      3.13 o 
  -6  15   1       51.22       62.29      3.73 o 
  -5  15   1       10.40       12.83      2.43 o 
  -4  15   1       64.43       65.03      3.55 o 
  -3  15   1        8.35        6.93      2.03 o 
  -2  15   1        5.46        3.51      1.68 o 
  -1  15   1      367.62      341.08      6.00 o 
   0  15   1      410.95      384.71      6.52 o 
   1  15   1      178.36      164.64      3.81 o 
   2  15   1      141.64      127.24      4.17 o 
   3  15   1      664.64      653.56     11.61 o 
   4  15   1        3.99        4.99      2.40 o 
   5  15   1        9.98       10.90      2.82 o 
   6  15   1       32.76       31.21      3.81 o 
  -6  16   1       29.67       31.66      3.20 o 
  -5  16   1        3.37        6.96      2.30 o 
  -4  16   1        8.50        7.35      2.11 o 
  -3  16   1      664.96      626.69     10.10 o 
  -2  16   1      625.49      597.44     10.44 o 
  -1  16   1      781.63      814.30     11.63 o 
   0  16   1       82.70       87.08      3.03 o 
   1  16   1       43.88       42.37      2.77 o 
   2  16   1      137.69      137.66      4.50 o 
   3  16   1        6.43        6.76      1.96 o 
   4  16   1       27.36       30.81      3.33 o 
   5  16   1       89.31       94.28      4.50 o 
   6  16   1        2.83        0.11      2.28 o 
  -6  17   1      189.63      210.31      6.65 o 
  -5  17   1       51.11       48.28      3.53 o 
  -4  17   1      169.51      170.43      5.46 o 
  -3  17   1       30.35       34.47      2.98 o 
  -2  17   1       19.08       27.96      2.55 o 
  -1  17   1        2.46        3.15      1.49 o 
   0  17   1      439.13      443.78      9.71 o 
   1  17   1      170.10      174.20      5.04 o 
   2  17   1      111.47      114.26      4.29 o 
   3  17   1       25.50       27.67      2.68 o 
   4  17   1      507.05      510.34     11.46 o 
   5  17   1        1.93        2.52      2.35 o 
  -5  18   1      551.26      550.05     11.09 o 
  -4  18   1      314.44      334.78      8.18 o 
  -3  18   1       27.13       28.63      2.51 o 
  -2  18   1        7.75        6.07      1.87 o 
  -1  18   1      255.61      246.97      7.56 o 
   0  18   1      250.38      230.28      6.70 o 
   1  18   1      373.67      363.25      7.81 o 
   2  18   1       96.89       86.71      5.03 o 
   3  18   1      249.50      244.40      6.43 o 
   4  18   1      127.73      119.91      4.36 o 
   5  18   1      170.82      158.91      6.02 o 
  -4  19   1      386.29      417.21      9.19 o 
  -3  19   1       46.13       40.68      2.85 o 
  -2  19   1       26.58       28.17      3.06 o 
  -1  19   1        4.03        0.37      2.81 o 
   0  19   1      486.58      476.89     13.35 o 
   1  19   1        3.17        4.19      2.26 o 
   2  19   1       42.07       46.01      4.99 o 
   3  19   1      243.92      231.67      6.47 o 
   4  19   1      152.02      178.48      6.00 o 
  -3  20   1      221.62      224.13      6.67 o 
  -2  20   1      611.19      627.55     11.95 o 
  -1  20   1      214.58      236.29      8.30 o 
   0  20   1       10.63       18.50      4.53 o 
   1  20   1        0.66       -2.29      3.78 o 
   2  20   1        0.59       -0.73      2.03 o 
   3  20   1        6.53        5.34      2.86 o 
  -2  21   1        1.25       -2.30      2.72 o 
  -1  21   1      132.92      145.06      8.06 o 
   0  21   1      366.65      377.57     20.14 o 
   1  21   1       27.46       30.87      5.28 o 
 -10   0   2       88.85       98.66      7.15 o 
  -9   0   2       27.82       28.30      8.87 o 
  -8   0   2       29.46       44.17      6.16 o 
  -7   0   2       19.14       20.98      4.76 o 
  -6   0   2     1154.33     1141.02     22.28 o 
  -5   0   2     1759.43     1725.99     39.19 o 
  -4   0   2    12628.17    13276.66    238.51 o 
  -3   0   2       76.70      117.18      5.69 o 
  -2   0   2     6125.59     6627.90    172.51 o 
  -1   0   2     2175.69     1973.94     35.88 o 
   1   0   2        0.46        1.62      0.74 o 
   2   0   2     1067.34      974.28     17.08 o 
   3   0   2     1628.29     1697.55     27.38 o 
   4   0   2      258.36      265.55      7.73 o 
   5   0   2     2701.17     2611.40     53.60 o 
   6   0   2       36.73       36.77      4.46 o 
   7   0   2       76.44       80.12      5.16 o 
   8   0   2       12.81       15.36      3.56 o 
   9   0   2      169.22      199.61      9.00 o 
 -10   1   2       30.76       41.97      8.01 o 
  -9   1   2      438.38      397.72      9.48 o 
  -8   1   2      160.76      130.13      5.67 o 
  -7   1   2       99.98      134.14     10.20 o 
  -6   1   2      896.67      949.63     15.85 o 
  -5   1   2        0.38       11.66      6.21 o 
  -4   1   2     2108.62     2453.56     36.38 o 
  -3   1   2     5160.10     5546.20     82.46 o 
  -2   1   2      210.75      190.21      2.96 o 
   0   1   2    12509.71     9353.06    243.91 o 
   1   1   2     1896.94     1784.64     19.05 o 
   2   1   2        5.00       14.40      0.87 o 
   3   1   2       41.90       61.38      2.32 o 
   4   1   2      660.09      639.40      9.21 o 
   5   1   2      408.54      410.91      7.82 o 
   6   1   2        4.13        1.37      1.73 o 
   7   1   2      623.89      622.11     11.54 o 
   8   1   2      790.75      787.28     14.35 o 
   9   1   2       21.48       15.63      3.26 o 
 -10   2   2      193.49      217.77      7.28 o 
  -9   2   2        2.46       -4.17      3.02 o 
  -8   2   2       67.23       68.29      4.24 o 
  -7   2   2      886.60      866.08     27.15 o 
  -6   2   2        1.92        0.53      1.32 o 
  -5   2   2       46.55       42.51      1.89 o 
  -4   2   2     2011.14     2223.71     44.72 o 
  -3   2   2       11.61       25.15      2.06 o 
  -2   2   2    20271.01    21434.55    270.37 o 
  -1   2   2     3826.62     3786.85     63.87 o 
   0   2   2     5345.03     5375.57     50.71 o 
   1   2   2       34.18       24.42      1.26 o 
   2   2   2     1305.62     1390.95     14.80 o 
   3   2   2     2081.98     1972.03     28.09 o 
   4   2   2       14.36       17.96      1.43 o 
   5   2   2      783.30      712.10     10.46 o 
   6   2   2      765.93      725.23     12.58 o 
   7   2   2      742.35      768.41     13.65 o 
   8   2   2        5.79        4.84      2.14 o 
   9   2   2      514.15      504.15     13.22 o 
 -10   3   2        0.01       -4.60      3.06 o 
  -9   3   2        0.11       -3.44      2.41 o 
  -8   3   2       84.87       97.91      5.60 o 
  -7   3   2        2.96        8.88      2.60 o 
  -6   3   2      443.34      492.55      7.70 o 
  -5   3   2     1947.87     2062.86     26.55 o 
  -4   3   2      252.92      287.84      4.62 o 
  -3   3   2       98.30      101.43      1.92 o 
  -2   3   2    15889.70    16215.09    155.93 o 
  -1   3   2     8686.01     9196.94     96.80 o 
   0   3   2     3937.91     4367.31     42.94 o 
   1   3   2     1002.86     1033.81     12.29 o 
   2   3   2      589.16      589.48      7.43 o 
   3   3   2     1859.67     1889.24     26.95 o 
   4   3   2     1078.57     1121.05     14.96 o 
   5   3   2     2656.74     2642.09     33.48 o 
   6   3   2      156.19      140.32      3.88 o 
   7   3   2       71.20       73.81      3.63 o 
   8   3   2     1042.48     1064.84     20.81 o 
   9   3   2        0.32       -1.39      2.70 o 
 -10   4   2       18.15       11.78      3.74 o 
  -9   4   2        8.23       12.34      3.13 o 
  -8   4   2      127.07      145.59      5.87 o 
  -7   4   2      140.31      141.03      5.52 o 
  -6   4   2        2.00        2.65      1.27 o 
  -5   4   2      303.12      300.12      5.11 o 
  -4   4   2     2484.29     2563.93     34.00 o 
  -3   4   2      991.24     1001.35     11.88 o 
  -2   4   2     6643.56     7202.40     74.91 o 
  -1   4   2     1819.29     1901.28     17.43 o 
   0   4   2      524.87      543.94      6.12 o 
   1   4   2     5595.04     6206.92     70.19 o 
   2   4   2        8.80       16.94      1.36 o 
   3   4   2     1685.62     1756.82     25.10 o 
   4   4   2       79.87       87.24      2.89 o 
   5   4   2      757.06      740.84     10.83 o 
   6   4   2      132.55      145.00      3.91 o 
   7   4   2       25.53       30.61      2.26 o 
   8   4   2      401.05      392.19     10.89 o 
   9   4   2      652.32      674.52     16.29 o 
 -10   5   2        8.96        6.50      4.50 o 
  -9   5   2      319.93      307.25      9.14 o 
  -8   5   2      102.48       99.75      5.13 o 
  -7   5   2       34.24       35.02      2.33 o 
  -6   5   2        6.79        8.38      1.52 o 
  -5   5   2      212.45      192.18      3.74 o 
  -4   5   2      504.76      595.20     13.29 o 
  -3   5   2      651.88      644.52      7.52 o 
  -2   5   2     1688.66     1973.38     20.78 o 
  -1   5   2     4486.61     4762.71     52.42 o 
   0   5   2      162.93      162.55      2.59 o 
   1   5   2      730.39      766.25     16.48 o 
   2   5   2      191.85      239.34      5.35 o 
   3   5   2        1.90        0.90      0.87 o 
   4   5   2       59.12       71.63      2.61 o 
   5   5   2       13.06       11.16      1.94 o 
   6   5   2      885.95      865.25     14.66 o 
   7   5   2      533.14      529.70      8.92 o 
   8   5   2       16.37       17.51      3.10 o 
   9   5   2        1.32       -1.03      2.71 o 
 -10   6   2        5.26       -0.47      7.84 o 
  -9   6   2        3.66        4.51      2.86 o 
  -8   6   2      105.96      100.26      5.22 o 
  -7   6   2        5.42        3.64      1.74 o 
  -6   6   2        4.87        4.55      1.69 o 
  -5   6   2      153.18      153.34      3.48 o 
  -4   6   2        9.98       15.76      2.34 o 
  -3   6   2       60.66       57.18      1.73 o 
  -2   6   2       43.21       53.73      1.47 o 
  -1   6   2     4081.78     4449.03     41.19 o 
   0   6   2     2042.12     2288.14     22.22 o 
   1   6   2      159.67      153.45      3.40 o 
   2   6   2     1467.50     1668.29     28.45 o 
   3   6   2        6.66       18.92      1.28 o 
   4   6   2        8.84        9.64      1.34 o 
   5   6   2      159.67      143.97      3.66 o 
   6   6   2        0.80        0.84      1.41 o 
   7   6   2       77.32       68.81      3.65 o 
   8   6   2      174.76      199.39      6.15 o 
  -9   7   2       48.26       48.44      4.81 o 
  -8   7   2      103.89       98.72      5.09 o 
  -7   7   2        5.30        4.57      1.78 o 
  -6   7   2        1.49        2.60      1.75 o 
  -5   7   2       17.37       22.49      2.16 o 
  -4   7   2      239.13      236.93      4.29 o 
  -3   7   2        2.10       10.02      1.26 o 
  -2   7   2      288.82      264.77      3.66 o 
  -1   7   2     1447.24     1551.81     17.65 o 
   0   7   2     1370.43     1550.19     16.48 o 
   1   7   2      139.24      142.76      3.40 o 
   2   7   2      103.76      117.04      2.88 o 
   3   7   2        0.49        0.92      1.27 o 
   4   7   2      447.13      438.49      8.03 o 
   5   7   2     1781.65     1763.24     23.11 o 
   6   7   2        4.49        1.78      1.45 o 
   7   7   2      591.72      596.25     11.55 o 
   8   7   2       18.70       19.76      2.77 o 
  -9   8   2       39.74       36.04      5.13 o 
  -8   8   2       54.67       53.18      3.99 o 
  -7   8   2       21.12       18.18      2.17 o 
  -6   8   2      697.32      700.26     11.63 o 
  -5   8   2        8.68       10.46      1.96 o 
  -4   8   2      153.75      159.14      3.61 o 
  -3   8   2      112.77      128.64      3.06 o 
  -2   8   2     2492.94     2737.57     32.40 o 
  -1   8   2        0.10        0.96      0.78 o 
   0   8   2      523.15      648.32      8.77 o 
   1   8   2       56.58       53.81      4.65 o 
   2   8   2       35.64       47.92      4.67 o 
   3   8   2      208.49      251.38      6.54 o 
   4   8   2      159.62      172.06      5.40 o 
   5   8   2      721.09      667.91      9.97 o 
   6   8   2      166.56      155.58      4.98 o 
   7   8   2       18.54       18.89      2.50 o 
   8   8   2       59.40       58.93      4.73 o 
  -9   9   2      147.45      159.70     10.45 o 
  -8   9   2      117.77      107.34      6.40 o 
  -7   9   2       10.85       13.52      2.15 o 
  -6   9   2       75.82       75.32      2.94 o 
  -5   9   2      587.92      575.37      8.51 o 
  -4   9   2      221.21      232.38      4.52 o 
  -3   9   2       54.07       50.88      2.43 o 
  -2   9   2      745.87      836.39     10.99 o 
  -1   9   2       22.79       25.69      1.21 o 
   0   9   2       35.59       33.99      1.42 o 
   1   9   2      574.96      607.10     10.95 o 
   2   9   2        0.76        0.62      1.59 o 
   3   9   2      440.29      496.79      8.32 o 
   4   9   2       40.18       32.48      2.13 o 
   5   9   2       99.29       87.45      4.24 o 
   6   9   2        1.77        1.50      2.48 o 
   7   9   2       90.71       76.89      6.85 o 
   8   9   2      432.85      444.19     13.55 o 
  -9  10   2       19.93       18.91      4.67 o 
  -8  10   2      308.02      315.88     12.95 o 
  -7  10   2       16.64       22.06      2.14 o 
  -6  10   2      306.11      304.28      7.02 o 
  -5  10   2     1677.68     1631.95     20.43 o 
  -4  10   2     1321.33     1313.70     18.79 o 
  -3  10   2      709.30      704.14     10.95 o 
  -2  10   2      195.24      196.43      3.90 o 
  -1  10   2       81.80       78.41      2.33 o 
   0  10   2     1577.70     1621.80     20.43 o 
   1  10   2      196.76      229.95      6.79 o 
   2  10   2        9.57        8.31      1.33 o 
   3  10   2      390.32      417.54     10.13 o 
   4  10   2      370.17      379.65      8.80 o 
   5  10   2      148.99      156.07      5.45 o 
   6  10   2      192.71      196.25      6.69 o 
   7  10   2        0.09       -2.46      2.42 o 
   8  10   2      131.45      142.55      6.58 o 
  -9  11   2      249.96      278.65     12.16 o 
  -8  11   2       34.06       34.03      5.39 o 
  -7  11   2     1162.19     1125.70     15.54 o 
  -6  11   2       76.57       80.17      3.17 o 
  -5  11   2      314.50      335.58      6.89 o 
  -4  11   2      499.49      431.44      7.96 o 
  -3  11   2      600.21      526.53      8.93 o 
  -2  11   2     3582.91     3597.11     42.57 o 
  -1  11   2      583.46      644.96      8.38 o 
   0  11   2        0.87       -0.04      0.83 o 
   1  11   2        0.10       -0.33      1.21 o 
   2  11   2       70.19       51.70      2.62 o 
   3  11   2      248.78      249.84     13.16 o 
   4  11   2      889.41      872.76     19.59 o 
   5  11   2       30.40       28.84      3.77 o 
   6  11   2        2.72        0.72      2.33 o 
   7  11   2      225.08      224.43      7.82 o 
  -8  12   2      112.36      125.02      5.90 o 
  -7  12   2       19.53       26.06      6.15 o 
  -6  12   2       98.91       89.00      3.87 o 
  -5  12   2      997.02      991.60     15.33 o 
  -4  12   2      131.52      135.05      4.29 o 
  -3  12   2      413.93      422.66      7.79 o 
  -2  12   2       28.53       19.00      1.67 o 
  -1  12   2     1360.99     1346.69     17.09 o 
   0  12   2      342.48      337.53      5.14 o 
   1  12   2       89.15       87.65      3.04 o 
   2  12   2       22.45       21.33      2.25 o 
   3  12   2      594.03      563.68     14.66 o 
   4  12   2      266.58      265.62      9.68 o 
   5  12   2      348.75      354.04     12.70 o 
   6  12   2      295.21      289.55      8.56 o 
   7  12   2      120.43      126.57      6.22 o 
  -8  13   2       20.94       28.04      5.23 o 
  -7  13   2       47.95       44.09      3.20 o 
  -6  13   2        5.33        4.98      2.11 o 
  -5  13   2      179.44      184.25      5.22 o 
  -4  13   2        0.05        2.74      1.96 o 
  -3  13   2      944.51      857.95     19.33 o 
  -2  13   2      180.82      176.84      3.76 o 
  -1  13   2      171.18      146.84      3.23 o 
   0  13   2     1123.40     1098.06     14.41 o 
   1  13   2     2797.05     2814.74     44.42 o 
   2  13   2       41.36       37.34      2.80 o 
   3  13   2        7.45        6.25      2.63 o 
   4  13   2      497.43      470.26     13.69 o 
   5  13   2      105.18      107.94      9.70 o 
   6  13   2       29.03       26.36      3.38 o 
   7  13   2       78.34       76.10      5.02 o 
  -7  14   2        0.30        1.26      2.55 o 
  -6  14   2      175.82      178.97      6.46 o 
  -5  14   2      810.96      806.07     13.39 o 
  -4  14   2     1568.32     1508.92     22.06 o 
  -3  14   2      222.69      251.25      5.83 o 
  -2  14   2       26.19       21.36      1.65 o 
  -1  14   2      457.01      458.11      6.63 o 
   0  14   2     1000.00     1024.38     13.73 o 
   1  14   2      381.33      377.71      7.35 o 
   2  14   2      503.18      453.65      9.70 o 
   3  14   2      372.08      369.32     11.32 o 
   4  14   2      165.75      169.50      7.89 o 
   5  14   2      532.49      537.41     15.69 o 
   6  14   2      490.60      483.55     12.23 o 
  -7  15   2       42.67       42.38      4.20 o 
  -6  15   2      108.90      107.00      5.44 o 
  -5  15   2      374.90      378.13      8.07 o 
  -4  15   2       38.65       30.31      3.08 o 
  -3  15   2      146.12      147.80      4.57 o 
  -2  15   2     2407.52     2375.80     29.11 o 
  -1  15   2      726.94      721.36      9.47 o 
   0  15   2       50.15       49.39      2.24 o 
   1  15   2      288.46      268.80      6.63 o 
   2  15   2      871.73      844.92     13.61 o 
   3  15   2       12.14       11.97      2.37 o 
   4  15   2     1025.56      971.07     23.69 o 
   5  15   2      114.95      115.61      5.77 o 
   6  15   2        0.20       -0.19      2.91 o 
  -7  16   2       95.33      110.28      5.96 o 
  -6  16   2      182.23      189.88      7.03 o 
  -5  16   2       66.28       64.97      3.73 o 
  -4  16   2      142.90      150.57      4.96 o 
  -3  16   2      309.03      278.66      5.92 o 
  -2  16   2       53.51       54.90      2.43 o 
  -1  16   2      199.44      189.47      4.12 o 
   0  16   2     1825.91     1797.33     23.45 o 
   1  16   2        1.62        3.11      1.84 o 
   2  16   2      112.48      122.02      4.30 o 
   3  16   2     1017.45      996.80     19.70 o 
   4  16   2       34.05       29.70      5.91 o 
   5  16   2      335.15      308.04      9.42 o 
  -6  17   2      217.31      226.71      7.97 o 
  -5  17   2       10.10        4.72      2.34 o 
  -4  17   2       67.11       73.82      5.59 o 
  -3  17   2      139.03      132.00      4.15 o 
  -2  17   2       85.70       89.25      2.97 o 
  -1  17   2      171.26      166.57      4.39 o 
   0  17   2       45.47       50.57      2.93 o 
   1  17   2      276.64      270.80      6.47 o 
   2  17   2        7.62        6.79      2.10 o 
   3  17   2      152.48      149.86      4.93 o 
   4  17   2      606.53      606.77     13.30 o 
   5  17   2        0.87       -2.87      2.68 o 
  -5  18   2       72.53       80.84      4.34 o 
  -4  18   2       18.18       18.67      2.46 o 
  -3  18   2        9.13        8.37      1.96 o 
  -2  18   2       77.16       79.47      3.34 o 
  -1  18   2       44.34       48.25      2.80 o 
   0  18   2        5.83        6.21      2.02 o 
   1  18   2      138.70      126.32      5.29 o 
   2  18   2        5.01        6.12      2.11 o 
   3  18   2       20.61       24.31      3.35 o 
   4  18   2      191.68      180.75      6.83 o 
  -4  19   2       34.99       33.83      3.42 o 
  -3  19   2       93.81      101.40      4.65 o 
  -2  19   2       90.34       94.31      4.40 o 
  -1  19   2        3.15        2.62      2.36 o 
   0  19   2       63.32       73.95      4.38 o 
   1  19   2      113.96      121.39      5.40 o 
   2  19   2        2.17       -0.12      2.37 o 
   3  19   2        7.04        4.61      3.31 o 
  -3  20   2       26.28       38.40      3.57 o 
  -2  20   2       97.66      109.23      5.50 o 
  -1  20   2        2.45        3.11      3.16 o 
   0  20   2       44.25       38.94      5.23 o 
   1  20   2      193.37      197.79      6.89 o 
   2  20   2       99.30      113.57      5.55 o 
  -1  21   2      426.66      401.39     12.92 o 
   0  21   2        5.83        5.35      4.35 o 
 -10   1   3        3.33        2.71      4.48 o 
  -9   1   3        3.39       -0.46      4.67 o 
  -8   1   3        0.17       -0.53      2.78 o 
  -7   1   3        7.31       12.12      3.18 o 
  -6   1   3        8.75       18.53      4.40 o 
  -5   1   3      159.71      167.71      4.91 o 
  -4   1   3      297.39      380.68      9.32 o 
  -3   1   3      993.34     1144.53     15.88 o 
  -2   1   3      437.68      423.97      4.60 o 
  -1   1   3     3235.67     3585.47     29.56 o 
   0   1   3      658.91      706.54      5.95 o 
   1   1   3       43.69       55.40      1.38 o 
   2   1   3      140.88      177.20      3.69 o 
   3   1   3     1365.05     1561.73     27.02 o 
   4   1   3       45.32       37.33      1.85 o 
   5   1   3      473.81      471.78      8.76 o 
   6   1   3      122.64      120.26      4.11 o 
   7   1   3      574.38      571.13     10.93 o 
   8   1   3        0.79       -2.49      1.98 o 
 -10   2   3        0.02       -3.43      3.57 o 
  -9   2   3        1.91        1.55      3.25 o 
  -8   2   3        0.06       -0.94      2.66 o 
  -7   2   3        5.22        5.59      2.83 o 
  -6   2   3      390.37      370.62      9.45 o 
  -5   2   3        8.88        8.83      1.41 o 
  -4   2   3     2909.46     3074.71     45.15 o 
  -3   2   3      122.65      163.00      4.38 o 
  -2   2   3      384.71      423.20      4.71 o 
  -1   2   3      654.08      782.36      7.16 o 
   0   2   3     1236.85     1245.67     10.10 o 
   1   2   3      220.42      260.99      3.24 o 
   2   2   3     1051.98     1154.46     17.81 o 
   3   2   3      135.64      149.49      3.53 o 
   4   2   3      384.58      368.70      6.92 o 
   5   2   3        1.73        2.85      1.49 o 
   6   2   3      482.73      491.06      9.36 o 
   7   2   3        1.36        0.30      1.92 o 
   8   2   3      328.61      342.28      9.87 o 
 -10   3   3      128.86      126.41      6.45 o 
  -9   3   3       32.59       26.09      3.69 o 
  -8   3   3      126.62      137.69      6.24 o 
  -7   3   3      123.74      107.10      5.65 o 
  -6   3   3       17.64       13.83      1.90 o 
  -5   3   3        0.29        0.28      1.40 o 
  -4   3   3      118.43      106.92      2.40 o 
  -3   3   3     1018.89     1133.69     13.34 o 
  -2   3   3      350.44      330.32      3.93 o 
  -1   3   3        5.11        0.33      0.55 o 
   0   3   3      829.76      884.46      8.08 o 
   1   3   3       46.68       52.57      1.78 o 
   2   3   3      120.34      170.53      3.59 o 
   3   3   3     2687.96     3031.93     42.62 o 
   4   3   3      126.08      137.20      3.96 o 
   5   3   3       49.97       43.05      2.51 o 
   6   3   3      399.69      395.31      7.08 o 
   7   3   3        2.48        3.17      1.88 o 
   8   3   3       17.94       22.61      3.22 o 
 -10   4   3      187.64      206.83      7.96 o 
  -9   4   3     1311.80     1279.14     24.62 o 
  -8   4   3       26.27       26.68      3.37 o 
  -7   4   3       90.56       96.50      5.42 o 
  -6   4   3     1268.79     1279.74     17.26 o 
  -5   4   3      389.94      367.53      5.88 o 
  -4   4   3     4336.25     4769.88     58.98 o 
  -3   4   3      279.40      236.95      4.67 o 
  -2   4   3     2330.91     2408.24     22.05 o 
  -1   4   3     2021.99     2294.03     22.40 o 
   0   4   3      227.45      234.66      2.96 o 
   1   4   3     1230.76     1276.99     25.77 o 
   2   4   3     1139.89     1311.21     22.84 o 
   3   4   3        4.53        6.22      1.04 o 
   4   4   3     1560.54     1583.87     23.35 o 
   5   4   3        8.96        9.21      1.57 o 
   6   4   3      106.99      105.85      3.45 o 
   7   4   3      809.05      777.09     14.03 o 
   8   4   3      198.86      223.90      7.88 o 
 -10   5   3       88.03       94.97      5.65 o 
  -9   5   3       72.45       89.77      6.97 o 
  -8   5   3      308.49      308.38      8.75 o 
  -7   5   3      725.68      722.38     17.09 o 
  -6   5   3      522.34      521.97     10.07 o 
  -5   5   3      979.89      952.42     13.17 o 
  -4   5   3    12842.93    13192.08    163.64 o 
  -3   5   3     7746.61     8212.53    102.25 o 
  -2   5   3      997.64     1176.08     11.26 o 
  -1   5   3        8.18        7.17      0.71 o 
   0   5   3      817.24      897.71     10.59 o 
   1   5   3     1486.57     1711.96     32.56 o 
   2   5   3       26.26       22.57      1.72 o 
   3   5   3       21.48       12.26      1.56 o 
   4   5   3      378.09      412.90      9.26 o 
   5   5   3     1609.38     1599.64     21.20 o 
   6   5   3      108.92      108.74      4.21 o 
   7   5   3        8.29        7.96      2.20 o 
   8   5   3       65.42       76.41      4.92 o 
 -10   6   3        9.48       11.93      3.70 o 
  -9   6   3      386.51      393.24     10.74 o 
  -8   6   3      457.53      457.80     11.26 o 
  -7   6   3      353.44      343.05      5.85 o 
  -6   6   3     3009.71     2948.87     35.21 o 
  -5   6   3     3521.44     3650.37     61.41 o 
  -4   6   3     3849.55     4368.62     54.34 o 
  -3   6   3      739.46      683.36     12.82 o 
  -2   6   3     5364.89     5975.48     87.60 o 
  -1   6   3     9190.97    10071.86    131.46 o 
   0   6   3      322.83      279.84      4.88 o 
   1   6   3      190.78      237.52      6.60 o 
   2   6   3      303.37      320.47      6.92 o 
   3   6   3      134.56      119.91      3.96 o 
   4   6   3       67.40       57.40      2.17 o 
   5   6   3       39.26       35.08      2.03 o 
   6   6   3       25.01       19.67      2.30 o 
   7   6   3       65.35       74.82      3.76 o 
   8   6   3      700.21      684.03     15.13 o 
 -10   7   3      285.18      306.84     19.15 o 
  -9   7   3        6.16        7.36      2.99 o 
  -8   7   3      883.33      873.94     17.82 o 
  -7   7   3      628.00      591.17      8.84 o 
  -6   7   3     1196.29     1159.78     20.85 o 
  -5   7   3     1679.36     1615.04     19.88 o 
  -4   7   3     1751.61     1757.68     21.25 o 
  -3   7   3      569.64      549.32      7.63 o 
  -2   7   3       66.60       57.01      3.92 o 
  -1   7   3     3625.36     3789.72     45.66 o 
   0   7   3     1018.11     1106.66     15.57 o 
   1   7   3     2776.63     3145.17     86.44 o 
   2   7   3      113.53      162.45      7.18 o 
   3   7   3      344.24      397.55      8.58 o 
   4   7   3       35.93       34.70      2.63 o 
   5   7   3      513.49      444.83     14.23 o 
   6   7   3      210.64      231.78      6.14 o 
   7   7   3       29.29       27.73      2.74 o 
   8   7   3      410.29      403.41     10.76 o 
  -9   8   3      806.42      817.86     17.52 o 
  -8   8   3       16.64       17.91      3.22 o 
  -7   8   3      445.79      442.58      7.71 o 
  -6   8   3      675.16      665.70      9.68 o 
  -5   8   3     1204.81     1192.91     16.07 o 
  -4   8   3      471.45      529.10      7.68 o 
  -3   8   3       78.28       57.65      2.31 o 
  -2   8   3     2305.85     2383.33     26.28 o 
  -1   8   3      932.88     1021.13     12.22 o 
   0   8   3      196.19      181.72      3.85 o 
   1   8   3     1030.63     1050.59     17.44 o 
   2   8   3       33.13       22.03      2.69 o 
   3   8   3      512.48      516.47     15.26 o 
   4   8   3      413.01      393.49      9.03 o 
   5   8   3      145.19      152.28      5.93 o 
   6   8   3       84.56       78.17      3.72 o 
   7   8   3      119.71      123.04      7.96 o 
   8   8   3       21.51       18.80      3.53 o 
  -9   9   3       66.72       68.79      7.11 o 
  -8   9   3      162.63      165.93      8.87 o 
  -7   9   3      126.68      133.05      5.67 o 
  -6   9   3        6.89        8.38      1.82 o 
  -5   9   3      432.47      421.30      6.81 o 
  -4   9   3     1757.14     1832.35     22.40 o 
  -3   9   3      266.63      287.66      5.57 o 
  -2   9   3     1262.02     1414.07     18.06 o 
  -1   9   3       80.53       80.89      2.30 o 
   0   9   3      114.77      129.90      3.24 o 
   1   9   3        0.22        0.51      0.78 o 
   2   9   3       89.18      100.82      5.24 o 
   3   9   3      951.27      907.41     16.13 o 
   4   9   3        0.10       -1.91      2.14 o 
   5   9   3      216.63      226.77      8.11 o 
   6   9   3      356.32      349.65      9.45 o 
   7   9   3       12.93       14.87      3.05 o 
   8   9   3        0.53        2.34      2.85 o 
  -9  10   3      199.55      191.19      9.91 o 
  -8  10   3       29.08       24.04      3.42 o 
  -7  10   3       59.17       54.65      2.68 o 
  -6  10   3       54.04       57.54      2.62 o 
  -5  10   3      410.14      397.92      6.65 o 
  -4  10   3        4.30        9.37      1.96 o 
  -3  10   3      141.31      121.92      3.70 o 
  -2  10   3      250.38      260.22      4.67 o 
  -1  10   3      588.10      619.00      8.87 o 
   0  10   3        0.42        0.86      1.23 o 
   1  10   3      317.81      311.80      4.71 o 
   3  10   3      112.60      108.09      5.67 o 
   4  10   3       19.57       12.87      1.63 o 
   5  10   3       66.51       59.13      5.43 o 
   6  10   3       93.90      106.38      7.37 o 
   7  10   3      129.16      127.11      5.98 o 
  -9  11   3        0.20        0.05      3.76 o 
  -8  11   3       57.69       53.62      5.87 o 
  -7  11   3       55.15       50.12      5.13 o 
  -6  11   3      439.20      439.13      8.54 o 
  -5  11   3       24.18       19.42      1.99 o 
  -4  11   3      134.52      122.47      4.00 o 
  -3  11   3      145.38      155.22      4.25 o 
  -2  11   3      229.86      222.02      4.34 o 
  -1  11   3      522.59      552.18      8.21 o 
   0  11   3      457.16      456.99      7.83 o 
   1  11   3       28.38       27.96      1.49 o 
   2  11   3      531.03      530.37     13.04 o 
   3  11   3       31.58       37.30      5.21 o 
   4  11   3       51.45       47.81      4.35 o 
   5  11   3       31.73       33.33      4.06 o 
   6  11   3       15.72       16.41      3.03 o 
   7  11   3       29.28       31.71      3.90 o 
  -8  12   3      155.01      154.70      8.92 o 
  -7  12   3        4.24        3.16      2.42 o 
  -6  12   3      247.93      249.69      5.34 o 
  -5  12   3        0.94        0.48      1.83 o 
  -4  12   3       59.66       75.64      3.40 o 
  -3  12   3       24.78       23.63      2.24 o 
  -2  12   3      110.97      122.22      3.31 o 
  -1  12   3       43.10       48.83      1.93 o 
   0  12   3      142.18      141.53      3.93 o 
   1  12   3       46.87       48.33      1.99 o 
   2  12   3     1477.20     1482.84     24.80 o 
   3  12   3      114.84      128.67      6.54 o 
   4  12   3      175.50      168.41      7.79 o 
   5  12   3       71.18       76.23      5.56 o 
   6  12   3      203.78      202.86      7.32 o 
   7  12   3        3.86        1.69      2.94 o 
  -8  13   3       37.33       39.48      5.41 o 
  -7  13   3      165.17      161.80      6.38 o 
  -6  13   3       35.78       40.09      2.97 o 
  -5  13   3        0.03        3.24      1.98 o 
  -4  13   3       46.38       55.49      2.96 o 
  -3  13   3      104.60       90.18      3.56 o 
  -2  13   3       27.13       31.61      2.27 o 
  -1  13   3        2.80        2.76      1.12 o 
   0  13   3      173.64      165.97      4.41 o 
   1  13   3      143.91      148.43      3.81 o 
   2  13   3       98.85       95.24      3.97 o 
   3  13   3       16.60       18.60      4.76 o 
   4  13   3       73.07       76.03      5.60 o 
   5  13   3        0.44       -0.75      2.96 o 
   6  13   3        6.89        7.12      2.88 o 
  -8  14   3       13.38       11.03      4.10 o 
  -7  14   3       10.68        6.09      2.89 o 
  -6  14   3      178.41      186.67      5.39 o 
  -5  14   3      202.89      175.12      5.14 o 
  -4  14   3       29.62       26.88      2.45 o 
  -3  14   3       93.85       82.86      3.49 o 
  -2  14   3       41.67       44.26      2.76 o 
  -1  14   3       23.79       25.77      1.58 o 
   0  14   3       17.38       20.14      1.88 o 
   1  14   3      281.02      281.92      6.45 o 
   2  14   3      762.64      754.56     22.16 o 
   3  14   3       14.69       15.00      2.37 o 
   4  14   3       19.67       24.90      3.90 o 
   5  14   3      535.14      506.73     15.43 o 
   6  14   3      297.30      281.64      9.11 o 
  -7  15   3        0.46       -2.85      2.59 o 
  -6  15   3       12.42       15.89      2.57 o 
  -5  15   3       60.15       64.72      3.95 o 
  -4  15   3        6.91        3.90      1.97 o 
  -3  15   3        7.30        5.39      1.68 o 
  -2  15   3       10.98       12.32      1.52 o 
  -1  15   3      188.02      188.24      5.50 o 
   0  15   3       24.32       27.00      2.11 o 
   1  15   3      203.50      192.77      5.82 o 
   2  15   3       10.77       16.32      5.70 o 
   3  15   3      152.74      136.58      5.12 o 
   4  15   3       20.60       21.72      5.87 o 
   5  15   3      216.61      219.38      9.77 o 
   6  15   3       88.90       85.13      5.33 o 
  -7  16   3      211.57      204.13      7.65 o 
  -6  16   3      211.45      226.57      6.97 o 
  -5  16   3      545.69      550.64     10.41 o 
  -4  16   3        5.11        4.79      2.05 o 
  -3  16   3       80.79       65.81      3.07 o 
  -2  16   3       92.01       88.91      2.87 o 
  -1  16   3       24.93       22.37      2.10 o 
   0  16   3      279.91      260.63      5.81 o 
   1  16   3      516.00      491.07     15.29 o 
   2  16   3      411.02      416.72      9.64 o 
   3  16   3      268.92      282.31     13.85 o 
   4  16   3      160.69      168.18      7.91 o 
   5  16   3        2.83        5.22      5.67 o 
  -6  17   3        9.41        6.87      2.58 o 
  -5  17   3      136.81      134.03      5.33 o 
  -4  17   3      920.87      932.42     15.29 o 
  -3  17   3       57.46       77.47      3.34 o 
  -2  17   3        0.07        0.48      1.70 o 
  -1  17   3      298.13      294.76      6.04 o 
   0  17   3       23.07       27.79      3.07 o 
   1  17   3      229.26      229.72      6.88 o 
   2  17   3        6.69        5.79      2.46 o 
   3  17   3       86.49       91.07      8.18 o 
   4  17   3        0.55        1.60      3.52 o 
  -5  18   3      322.79      358.70      8.32 o 
  -4  18   3       28.81       24.41      3.35 o 
  -3  18   3      198.33      212.33      6.05 o 
  -2  18   3      848.48      841.48     19.61 o 
  -1  18   3      640.94      672.44     14.45 o 
   0  18   3       96.79      106.75      4.98 o 
   1  18   3       94.44      106.85      4.98 o 
   2  18   3       17.58       17.38      3.08 o 
   3  18   3       17.17       23.43      4.05 o 
   4  18   3      157.33      185.34      7.09 o 
  -4  19   3      459.80      476.37      9.90 o 
  -3  19   3      133.67      141.98      5.20 o 
  -2  19   3       20.57       17.89      2.83 o 
  -1  19   3      163.81      180.67      5.63 o 
   0  19   3      209.67      214.52      6.98 o 
   1  19   3       19.48       23.50      3.20 o 
   2  19   3       55.62       66.70      4.52 o 
   3  19   3      147.01      159.60      7.92 o 
  -3  20   3       31.54       32.83      3.46 o 
  -2  20   3       82.41       79.12      5.29 o 
  -1  20   3       86.36       86.96      5.50 o 
   0  20   3        2.67        3.19      2.50 o 
   1  20   3       16.44       15.87      3.10 o 
   2  20   3      174.06      175.71      6.83 o 
 -10   0   4      228.68      233.65     13.38 o 
  -8   0   4      212.75      215.00     11.76 o 
  -7   0   4      491.95      468.20     17.89 o 
  -6   0   4     1960.57     1878.16     52.88 o 
  -4   0   4        5.91        7.22      2.82 o 
  -3   0   4      902.46      944.08     14.17 o 
  -2   0   4     1258.33     1237.98     14.77 o 
  -1   0   4     1191.67     1399.18     15.26 o 
   0   0   4      303.49      250.97      3.50 o 
   1   0   4     7610.68     8547.77    152.00 o 
   2   0   4      588.58      533.99     12.64 o 
   3   0   4     1114.88     1262.40     28.63 o 
   4   0   4      424.88      411.38     10.85 o 
   5   0   4     3408.25     3447.27     70.19 o 
   6   0   4     2665.99     2625.90     54.70 o 
   7   0   4      134.11      162.00     10.06 o 
   8   0   4      299.54      320.92     18.09 o 
 -10   1   4       54.41       52.71     16.88 o 
  -9   1   4      322.81      329.75     18.18 o 
  -8   1   4       41.06       36.59      4.14 o 
  -7   1   4       66.88       80.12      5.22 o 
  -6   1   4      708.68      693.14     16.11 o 
  -5   1   4      283.75      297.91     12.09 o 
  -4   1   4      460.33      556.88     12.64 o 
  -3   1   4      346.67      465.45      5.87 o 
  -2   1   4      470.35      463.60      4.93 o 
  -1   1   4       80.44       76.93      1.24 o 
   0   1   4      307.43      287.78      3.00 o 
   1   1   4      126.21      107.52      2.10 o 
   2   1   4      443.67      535.99      9.35 o 
   3   1   4     2587.54     2729.13     53.12 o 
   4   1   4     5058.68     5090.60     70.91 o 
   5   1   4        0.96        1.32      1.58 o 
   6   1   4       28.23       22.26      2.28 o 
   7   1   4     1146.08     1149.20     18.97 o 
   8   1   4      698.09      742.52     16.72 o 
 -10   2   4        7.10        3.53      4.37 o 
  -9   2   4       47.97       49.92      4.75 o 
  -8   2   4       15.90       26.25      3.95 o 
  -7   2   4        5.00        4.92      2.89 o 
  -6   2   4       34.02       48.55      2.19 o 
  -5   2   4      627.23      582.43     13.66 o 
  -4   2   4     1169.80     1170.49     23.58 o 
  -3   2   4      102.79      107.99      2.22 o 
  -2   2   4        0.07        1.31      0.58 o 
  -1   2   4     2384.67     2522.92     20.80 o 
   0   2   4      275.16      341.46      4.45 o 
   1   2   4     3587.81     4319.68     58.79 o 
   2   2   4      937.86      901.32     14.47 o 
   3   2   4        0.65        1.01      1.33 o 
   4   2   4        0.13       -0.65      1.49 o 
   5   2   4     1392.72     1386.78     18.78 o 
   6   2   4       63.74       65.26      3.25 o 
   7   2   4        0.24        1.79      2.30 o 
   8   2   4      446.82      438.73     11.63 o 
 -10   3   4        1.22       -1.61      3.48 o 
  -9   3   4       71.00       78.20      5.64 o 
  -8   3   4       62.80       55.74      4.75 o 
  -7   3   4      268.65      254.85      5.80 o 
  -6   3   4      148.33      131.35      3.91 o 
  -5   3   4       51.93       50.06      2.49 o 
  -4   3   4      412.01      448.09     17.62 o 
  -3   3   4      309.55      258.13      8.06 o 
  -2   3   4      248.41      268.58      3.76 o 
  -1   3   4     2504.22     2822.60     24.46 o 
   0   3   4       80.26       64.78      1.46 o 
   1   3   4      501.96      515.94      6.54 o 
   2   3   4      217.83      244.71      4.26 o 
   3   3   4      418.60      409.01      7.24 o 
   4   3   4      262.79      236.54      9.12 o 
   5   3   4     1831.41     1782.25     23.45 o 
   6   3   4      151.03      145.72      4.05 o 
   7   3   4       86.94       96.33      5.03 o 
   8   3   4       31.32       31.22      3.58 o 
 -10   4   4       82.46       73.38      6.75 o 
  -9   4   4      191.92      179.62      7.08 o 
  -8   4   4      522.26      531.33     14.30 o 
  -7   4   4      134.28      132.26      4.23 o 
  -6   4   4      101.49       91.33      3.70 o 
  -5   4   4     2773.41     2905.61     43.16 o 
  -4   4   4       26.68       30.73      1.58 o 
  -3   4   4        2.05       -0.08      1.10 o 
  -2   4   4       54.55       80.58      2.18 o 
  -1   4   4       67.35       58.99      1.61 o 
   0   4   4     1688.52     1991.97     21.76 o 
   1   4   4        0.77        2.92      0.81 o 
   2   4   4      103.93      156.10      3.42 o 
   3   4   4       78.56       78.71      2.56 o 
   4   4   4      255.70      257.84      5.43 o 
   5   4   4      779.71      712.19     18.72 o 
   6   4   4      508.73      528.96     10.34 o 
   7   4   4       18.42       23.30      3.02 o 
   8   4   4       50.61       57.51      4.32 o 
 -10   5   4       86.32       68.03      5.16 o 
  -9   5   4      199.58      213.51      7.75 o 
  -8   5   4       28.00       23.38      3.44 o 
  -7   5   4     1258.07     1297.12     21.06 o 
  -6   5   4      377.60      385.46      7.86 o 
  -5   5   4     1296.22     1326.72     24.93 o 
  -4   5   4     3319.30     3707.88     46.28 o 
  -3   5   4       10.65       12.85      1.40 o 
  -2   5   4     1054.75     1139.68     13.27 o 
  -1   5   4      358.51      368.62      5.19 o 
   0   5   4       11.58       24.35      1.00 o 
   1   5   4       89.06       94.37      2.38 o 
   2   5   4      259.18      310.73      6.57 o 
   3   5   4      960.43      966.10     18.01 o 
   4   5   4      143.37      145.56      3.71 o 
   5   5   4      377.76      344.98      6.84 o 
   6   5   4      512.97      473.76     10.50 o 
   7   5   4      134.21      121.35      4.78 o 
   8   5   4       33.31       34.59      4.61 o 
 -10   6   4       32.91       41.33      4.44 o 
  -9   6   4        0.00       -2.15      2.81 o 
  -8   6   4        1.52        2.32      2.72 o 
  -7   6   4       77.75       69.10      3.58 o 
  -6   6   4      411.22      414.83      6.88 o 
  -5   6   4       51.10       53.36      2.82 o 
  -4   6   4        4.44        4.19      1.37 o 
  -3   6   4       78.59       91.71      3.25 o 
  -2   6   4        4.47        1.51      1.04 o 
  -1   6   4     1624.86     1808.71     21.55 o 
   0   6   4      556.81      610.66      9.28 o 
   1   6   4     1244.01     1382.21     27.45 o 
   2   6   4      112.37      116.19      3.37 o 
   3   6   4      191.19      205.08      7.30 o 
   4   6   4      168.87      171.04      5.85 o 
   5   6   4        4.52        1.66      1.76 o 
   6   6   4      278.49      273.11      6.88 o 
   7   6   4      109.15      110.07      5.48 o 
   8   6   4       52.42       63.13      6.18 o 
 -10   7   4      150.15      149.79      6.95 o 
  -9   7   4      118.17      112.01      6.55 o 
  -8   7   4      101.03       94.67     11.03 o 
  -7   7   4       19.54       21.14      2.37 o 
  -6   7   4     2532.34     2579.71     33.55 o 
  -5   7   4      335.62      337.58      6.97 o 
  -4   7   4      435.35      502.66      8.70 o 
  -3   7   4       24.59       22.78      1.69 o 
  -2   7   4        6.81        6.65      1.49 o 
  -1   7   4      188.54      208.21      4.01 o 
   0   7   4     1178.58     1368.29     28.86 o 
   1   7   4      274.10      295.76      7.15 o 
   2   7   4       46.78       50.03      1.97 o 
   3   7   4      173.00      173.77      5.05 o 
   4   7   4        0.31        0.27      1.45 o 
   5   7   4      158.65      147.34      5.34 o 
   6   7   4      188.95      191.07      5.63 o 
   7   7   4        3.94        2.26      2.61 o 
  -9   8   4      236.67      246.24      8.40 o 
  -8   8   4      352.05      328.96      9.99 o 
  -7   8   4       37.04       39.86      2.82 o 
  -6   8   4        2.61        5.59      1.63 o 
  -5   8   4      102.29       93.18      3.16 o 
  -4   8   4      779.49      796.36     11.54 o 
  -3   8   4      174.52      203.82      4.30 o 
  -2   8   4     1100.65     1169.07     16.56 o 
  -1   8   4        3.80        0.35      1.01 o 
   0   8   4      356.56      409.49      6.86 o 
   1   8   4      405.85      470.92      9.01 o 
   2   8   4      101.11      100.13      7.16 o 
   3   8   4      685.08      710.99     14.65 o 
   4   8   4        1.28        1.27      1.48 o 
   5   8   4      221.06      222.19      7.03 o 
   6   8   4      134.98      130.92      5.77 o 
   7   8   4       19.72       12.54      3.04 o 
  -9   9   4       50.31       50.55      4.46 o 
  -8   9   4       33.98       44.37      4.13 o 
  -7   9   4       14.52       12.82      2.34 o 
  -6   9   4      160.32      155.67      4.67 o 
  -5   9   4        9.02       12.26      1.90 o 
  -4   9   4      411.81      372.41      6.15 o 
  -3   9   4      576.28      578.48      8.36 o 
  -2   9   4      150.42      170.05      3.60 o 
  -1   9   4     2265.52     2374.26     29.47 o 
   0   9   4      250.86      227.92      4.65 o 
   1   9   4       23.40       33.77      3.18 o 
   2   9   4       69.71       64.08      4.19 o 
   3   9   4        1.03        2.17      2.52 o 
   4   9   4       24.32       30.42      3.14 o 
   5   9   4        5.22        7.46      3.04 o 
   6   9   4       34.09       35.53      3.58 o 
   7   9   4       22.98       23.49      3.54 o 
  -9  10   4       97.51      101.85      5.74 o 
  -8  10   4       47.81       48.40      4.14 o 
  -7  10   4       45.56       43.40      3.00 o 
  -6  10   4       73.84       74.25      3.84 o 
  -5  10   4       63.93       60.05      2.61 o 
  -4  10   4      650.83      650.21      9.37 o 
  -3  10   4       88.30      114.74      3.22 o 
  -2  10   4      184.38      200.00      4.56 o 
  -1  10   4     1527.49     1499.51     21.96 o 
   0  10   4      819.87      752.44     11.56 o 
   1  10   4        0.61        0.52      1.42 o 
   2  10   4      373.76      369.12     14.35 o 
   3  10   4        0.72       -1.19      2.27 o 
   4  10   4      520.94      485.93     13.97 o 
   5  10   4      596.13      567.23     16.02 o 
   6  10   4      273.97      283.78     10.23 o 
   7  10   4       25.45       23.39      3.56 o 
  -9  11   4      109.90      119.71      8.47 o 
  -8  11   4        3.02        2.76      2.85 o 
  -7  11   4       39.39       37.00      2.98 o 
  -6  11   4     1186.15     1151.67     15.41 o 
  -5  11   4      271.09      293.82      5.67 o 
  -4  11   4      289.34      320.86      6.49 o 
  -3  11   4      236.75      236.76      4.74 o 
  -2  11   4       95.56       85.14      4.07 o 
  -1  11   4       78.93       67.47      2.44 o 
   0  11   4      268.51      270.07      7.06 o 
   1  11   4       41.73       44.66      2.71 o 
   2  11   4       97.78      103.04      5.39 o 
   3  11   4     1202.04     1136.33     33.90 o 
   4  11   4      413.53      396.60     12.38 o 
   5  11   4      188.29      191.09      8.42 o 
   6  11   4      166.68      184.78      7.22 o 
   7  11   4      397.12      402.68     11.37 o 
  -8  12   4       74.00       59.69      4.62 o 
  -7  12   4       14.88       17.03      2.61 o 
  -6  12   4        0.15        0.82      1.74 o 
  -5  12   4      143.66      143.81      4.45 o 
  -4  12   4      165.68      172.24      4.68 o 
  -3  12   4      124.28      139.72      3.68 o 
  -2  12   4       33.96       29.26      1.75 o 
  -1  12   4       62.93       65.69      2.98 o 
   0  12   4      138.19      144.08      4.98 o 
   1  12   4       16.64       15.90      2.13 o 
   2  12   4      242.67      231.07      6.13 o 
   3  12   4     1389.62     1289.89     27.78 o 
   4  12   4      158.10      147.50      7.81 o 
   5  12   4      548.08      528.96     15.68 o 
   6  12   4      787.91      768.47     16.97 o 
  -8  13   4       45.86       43.10      5.39 o 
  -7  13   4       15.86       15.80      3.15 o 
  -6  13   4       85.06       97.13      4.10 o 
  -5  13   4      201.13      201.72      5.34 o 
  -4  13   4      890.40      880.76     13.80 o 
  -3  13   4      571.34      525.63      8.22 o 
  -2  13   4      401.81      402.86      6.20 o 
  -1  13   4      481.03      508.75      7.69 o 
   0  13   4     2641.86     2578.18     46.77 o 
   1  13   4      303.92      292.60      9.06 o 
   2  13   4      285.28      300.29      7.41 o 
   3  13   4     1224.84     1231.73     27.01 o 
   4  13   4      725.68      772.60     26.41 o 
   5  13   4      224.81      209.96      9.46 o 
   6  13   4      574.72      595.60     16.45 o 
  -8  14   4      217.12      216.32     10.49 o 
  -7  14   4      151.98      171.44      6.74 o 
  -6  14   4       56.63       67.34      3.53 o 
  -5  14   4       49.20       38.15      2.86 o 
  -4  14   4      334.78      321.15      7.32 o 
  -3  14   4       12.25        5.86      1.53 o 
  -2  14   4      331.52      289.91      5.08 o 
  -1  14   4      601.22      616.68      9.31 o 
   0  14   4       24.79       19.11      3.05 o 
   1  14   4     1253.96     1226.27     25.97 o 
   2  14   4      391.95      414.48     11.30 o 
   3  14   4      125.33      129.37      7.50 o 
   4  14   4      288.67      251.52      9.58 o 
   5  14   4      461.26      473.23     15.17 o 
  -7  15   4       34.36       25.90      3.66 o 
  -6  15   4     1001.28     1012.69     16.29 o 
  -5  15   4        0.16        2.28      2.03 o 
  -4  15   4        2.57        4.38      1.97 o 
  -3  15   4        0.34       -0.67      1.27 o 
  -2  15   4      129.80      122.36      3.30 o 
  -1  15   4       42.85       40.83      3.58 o 
   0  15   4       44.15       52.11      2.76 o 
   1  15   4      113.57       99.31      5.70 o 
   2  15   4        7.45        7.22      3.71 o 
   3  15   4      302.82      298.39     17.97 o 
   4  15   4      153.43      163.00      9.59 o 
   5  15   4        2.63        2.76      5.67 o 
  -7  16   4      129.76      126.99      6.27 o 
  -6  16   4      131.28      124.53      4.85 o 
  -5  16   4      202.12      223.04      6.03 o 
  -4  16   4      290.55      303.65      6.89 o 
  -3  16   4       16.14       21.92      2.08 o 
  -2  16   4      234.02      228.86      5.50 o 
  -1  16   4      158.03      174.03      4.81 o 
   0  16   4      102.73       93.07      4.04 o 
   1  16   4        1.59        0.92      2.46 o 
   2  16   4      150.72      150.01      9.87 o 
   3  16   4        2.18       -0.33      3.32 o 
   4  16   4      224.29      205.20      8.85 o 
  -6  17   4      297.24      300.67      8.98 o 
  -5  17   4        4.45        0.37      2.18 o 
  -4  17   4      272.06      268.22      6.67 o 
  -3  17   4      573.61      556.07     14.71 o 
  -2  17   4       88.55       93.56      3.56 o 
  -1  17   4       16.33       17.96      2.54 o 
   0  17   4     1006.08      961.90     17.68 o 
   1  17   4      132.44      142.92      5.67 o 
   2  17   4       22.93       18.98      4.51 o 
   3  17   4       56.00       60.90      5.28 o 
   4  17   4       94.53       99.18      6.64 o 
  -5  18   4       21.25       24.60      3.64 o 
  -4  18   4       75.51       74.35      4.64 o 
  -3  18   4       53.52       55.79      3.73 o 
  -2  18   4      178.09      170.69      5.35 o 
  -1  18   4        4.61        6.41      2.26 o 
   0  18   4      267.40      263.37      7.69 o 
   1  18   4       85.71       85.45      4.74 o 
   2  18   4       20.58       28.52     10.79 o 
   3  18   4      163.72      168.03      8.08 o 
  -4  19   4       50.92       53.57      4.68 o 
  -3  19   4        6.29        5.41      2.62 o 
  -2  19   4        5.34        1.96      2.24 o 
  -1  19   4       48.17       57.27      3.69 o 
   0  19   4      103.60       94.44      5.10 o 
   1  19   4        0.03        0.79      3.64 o 
   2  19   4       54.42       52.62     10.60 o 
  -3  20   4      149.82      136.80      6.43 o 
  -2  20   4        1.07       -2.91      3.08 o 
  -1  20   4        1.82       -0.28      2.35 o 
   0  20   4      100.07      111.44      6.73 o 
   1  20   4        0.24       -1.60      2.47 o 
 -10   1   5        3.83        6.36      3.61 o 
  -9   1   5      118.89      120.72      9.27 o 
  -8   1   5      233.47      208.69     11.42 o 
  -7   1   5      601.80      558.31     20.12 o 
  -6   1   5       48.05       54.46      5.93 o 
  -5   1   5      447.14      493.18     17.12 o 
  -4   1   5       21.87       17.44      1.10 o 
  -3   1   5       39.76       42.45      1.52 o 
  -2   1   5       71.99       72.15      1.77 o 
  -1   1   5      104.86      113.40      1.89 o 
   0   1   5      640.83      738.68      7.65 o 
   1   1   5     3403.45     4153.60     69.41 o 
   2   1   5      658.53      786.08     13.11 o 
   3   1   5      761.77      782.50     15.39 o 
   4   1   5     1209.12     1144.79     17.97 o 
   5   1   5      351.67      358.19      7.41 o 
   6   1   5      306.33      293.32      6.81 o 
   7   1   5        0.18        1.00      2.10 o 
   8   1   5       42.63       40.77      5.79 o 
 -10   2   5       66.75       57.26      7.74 o 
  -9   2   5      154.28      150.76      7.44 o 
  -8   2   5       40.53       46.82      4.82 o 
  -7   2   5      100.33       89.35      5.74 o 
  -6   2   5      316.17      286.08      9.10 o 
  -5   2   5      294.56      300.07      6.09 o 
  -4   2   5       11.14       17.68      1.37 o 
  -3   2   5       14.23       15.68      1.09 o 
  -2   2   5      204.92      211.24      3.19 o 
  -1   2   5     1891.48     2136.90     18.78 o 
   0   2   5      682.74      758.81      8.34 o 
   1   2   5      384.64      385.11      8.76 o 
   2   2   5      495.97      528.16      8.36 o 
   3   2   5     1152.16     1202.44     22.10 o 
   4   2   5      696.45      711.49     12.05 o 
   5   2   5      613.24      595.71      9.49 o 
   6   2   5        1.70        3.32      1.74 o 
   7   2   5      171.72      178.44      6.70 o 
   8   2   5       17.39       21.03      4.02 o 
 -10   3   5      260.97      243.85      9.86 o 
  -9   3   5       38.62       42.42      4.77 o 
  -8   3   5       68.72       73.90      5.32 o 
  -7   3   5      198.43      180.22      7.38 o 
  -6   3   5       25.22       28.51      4.95 o 
  -5   3   5      856.68      917.12     15.25 o 
  -4   3   5      672.68      705.83      8.77 o 
  -3   3   5     1353.49     1566.53     18.17 o 
  -2   3   5     1170.85     1269.05     12.17 o 
  -1   3   5       19.97       39.37      1.46 o 
   0   3   5       63.40       40.14      1.37 o 
   1   3   5      143.43      135.56      3.33 o 
   2   3   5      704.58      651.57      9.10 o 
   3   3   5        2.98       -0.69      1.16 o 
   4   3   5       56.31       58.97      2.87 o 
   5   3   5      194.65      196.62      5.09 o 
   6   3   5      210.63      223.56      6.18 o 
   7   3   5        4.73        7.23      2.41 o 
 -10   4   5      390.45      399.21     11.36 o 
  -9   4   5      236.69      229.06      8.96 o 
  -8   4   5       20.45       25.54      3.88 o 
  -7   4   5       96.57       98.28      5.96 o 
  -6   4   5     4673.54     4667.85     68.45 o 
  -5   4   5      201.21      233.16      5.42 o 
  -4   4   5      453.80      511.65      6.76 o 
  -3   4   5      516.70      500.04      7.62 o 
  -2   4   5       57.25       71.02      2.02 o 
  -1   4   5      963.95     1147.57     14.24 o 
   0   4   5     2108.47     2207.88     22.50 o 
   1   4   5       63.36      104.51      1.98 o 
   2   4   5      454.72      452.20      6.67 o 
   3   4   5      419.45      439.28      8.74 o 
   4   4   5     1976.14     1963.71     41.40 o 
   5   4   5      343.17      313.35      6.67 o 
   6   4   5       53.80       50.64      3.16 o 
   7   4   5      111.21      107.93      5.45 o 
 -10   5   5        0.01        1.25      3.39 o 
  -9   5   5     1055.53     1031.83     24.20 o 
  -8   5   5     1213.50     1190.46     26.52 o 
  -7   5   5      263.32      275.51      6.61 o 
  -6   5   5       78.88       83.43      4.46 o 
  -5   5   5      146.21      126.00      3.08 o 
  -4   5   5      285.18      266.78      4.74 o 
  -3   5   5        0.26       -0.62      1.23 o 
  -2   5   5      515.97      533.11      7.50 o 
  -1   5   5     3232.90     3603.46     44.57 o 
   0   5   5       51.02       62.53      2.09 o 
   1   5   5     1760.04     1963.33     24.29 o 
   2   5   5      373.66      327.02      6.12 o 
   3   5   5      289.20      314.19      6.51 o 
   4   5   5      144.27      140.39      5.12 o 
   5   5   5      277.55      291.78      8.17 o 
   6   5   5      161.89      154.94      5.22 o 
   7   5   5      209.75      208.82     11.03 o 
 -10   6   5      399.28      384.38     12.19 o 
  -9   6   5       82.67       94.55      5.84 o 
  -8   6   5      299.42      314.60     10.48 o 
  -7   6   5      978.60      938.75     16.08 o 
  -6   6   5      436.53      410.52      6.73 o 
  -5   6   5      122.50      127.33      3.33 o 
  -4   6   5      922.47      897.75     12.53 o 
  -3   6   5       47.12       40.64      2.14 o 
  -2   6   5      103.60      115.35      3.70 o 
  -1   6   5      599.74      622.65      9.39 o 
   0   6   5        1.95        0.97      0.69 o 
   1   6   5      793.62      807.71     12.28 o 
   2   6   5        6.17        6.04      1.42 o 
   3   6   5      705.38      665.51     12.81 o 
   4   6   5      720.27      757.92     15.49 o 
   5   6   5       16.21        8.79      2.17 o 
   6   6   5       77.09       70.45      4.39 o 
   7   6   5       30.77       28.45      3.52 o 
 -10   7   5        5.14       -1.30      3.26 o 
  -9   7   5      714.25      698.68     15.97 o 
  -8   7   5      451.35      424.18     11.04 o 
  -7   7   5       36.40       38.78      2.91 o 
  -6   7   5     1569.60     1574.20     25.15 o 
  -5   7   5     3641.38     3725.77     47.00 o 
  -4   7   5     1352.20     1373.19     18.43 o 
  -3   7   5      404.76      463.20      7.79 o 
  -2   7   5       84.25       82.88      3.21 o 
  -1   7   5     2526.40     2511.15     39.19 o 
   0   7   5      449.78      502.48      7.30 o 
   1   7   5      214.45      193.55      6.80 o 
   2   7   5      804.18      831.25     14.49 o 
   3   7   5     1113.44     1030.97     23.08 o 
   4   7   5       21.74       16.78      3.31 o 
   5   7   5       73.74       60.86      3.72 o 
   6   7   5      333.41      312.60      9.10 o 
   7   7   5        0.48        1.77      3.04 o 
  -9   8   5      193.55      194.10      7.66 o 
  -8   8   5      132.30      128.24      6.26 o 
  -7   8   5      313.89      318.28      7.00 o 
  -6   8   5     2145.65     2128.97     30.81 o 
  -5   8   5      402.24      429.52      8.06 o 
  -4   8   5      925.38      887.88     12.74 o 
  -3   8   5     2485.45     2567.41     34.16 o 
  -2   8   5     1470.82     1639.57     22.68 o 
  -1   8   5      304.36      293.28      5.23 o 
   0   8   5     1293.45     1316.94     18.81 o 
   1   8   5      968.46     1014.55     24.93 o 
   2   8   5      481.19      485.33     12.56 o 
   3   8   5      570.00      577.55     20.48 o 
   4   8   5      117.97      126.74      6.48 o 
   5   8   5       77.08       80.00      6.16 o 
   6   8   5      383.63      400.77     10.63 o 
   7   8   5      183.08      184.08      7.38 o 
  -9   9   5      198.32      185.06     10.80 o 
  -8   9   5      841.25      803.55     17.21 o 
  -7   9   5      219.07      231.46      5.96 o 
  -6   9   5      829.68      879.05     18.50 o 
  -5   9   5      449.29      436.69      7.02 o 
  -4   9   5      109.02      114.53      3.60 o 
  -3   9   5        0.22        3.43      2.14 o 
  -2   9   5       80.35       79.12      2.78 o 
  -1   9   5     1928.12     2091.55     24.47 o 
   0   9   5        5.90        9.75      1.41 o 
   1   9   5      125.73      119.24     11.16 o 
   2   9   5      848.49      886.48     23.92 o 
   3   9   5       64.83       64.93      4.63 o 
   4   9   5       11.01        8.31      2.93 o 
   5   9   5      611.73      626.78     17.55 o 
   6   9   5      126.69      126.32      6.10 o 
   7   9   5      118.12      137.61      6.76 o 
  -9  10   5      143.03      146.41      6.86 o 
  -8  10   5        3.55        1.61      3.04 o 
  -7  10   5      253.13      260.61      6.44 o 
  -6  10   5      330.98      316.94      5.83 o 
  -5  10   5      834.03      828.05     11.51 o 
  -4  10   5        6.08        6.78      2.42 o 
  -3  10   5       44.23       35.31      2.10 o 
  -2  10   5       50.04       50.28      2.13 o 
  -1  10   5       42.98       44.72      2.50 o 
   0  10   5      768.00      745.40     13.46 o 
   1  10   5       21.60       21.02      3.20 o 
   2  10   5      181.60      184.01      9.36 o 
   3  10   5     1970.56     1832.46     37.49 o 
   4  10   5     1195.96     1183.77     27.95 o 
   5  10   5      168.05      176.60      8.47 o 
   6  10   5       46.21       47.81      5.50 o 
  -9  11   5       57.66       59.55      4.93 o 
  -8  11   5       21.48       21.99      3.47 o 
  -7  11   5      171.05      178.19      5.81 o 
  -6  11   5      176.45      192.62      5.53 o 
  -5  11   5      426.10      409.80      6.96 o 
  -4  11   5      507.14      502.56      8.79 o 
  -3  11   5       37.80       49.94      2.43 o 
  -2  11   5      144.51      133.20      3.43 o 
  -1  11   5     1645.24     1583.21     22.08 o 
   0  11   5       12.79       12.73      2.42 o 
   1  11   5      842.17      782.73     18.18 o 
   2  11   5      373.04      364.47     16.13 o 
   3  11   5       60.09       40.04      4.03 o 
   4  11   5      385.67      312.81     14.51 o 
   5  11   5      191.34      190.99      8.94 o 
   6  11   5       12.93       10.87      3.81 o 
  -8  12   5        7.45        6.85      3.09 o 
  -7  12   5       96.62       86.86      4.44 o 
  -6  12   5       35.29       39.93      3.48 o 
  -5  12   5      175.24      165.74      4.70 o 
  -4  12   5      316.70      300.54      6.32 o 
  -3  12   5      388.29      386.19      6.58 o 
  -2  12   5       35.52       40.02      2.74 o 
  -1  12   5      762.36      723.35     13.10 o 
   0  12   5      179.14      190.93      8.11 o 
   1  12   5      321.24      292.32     10.05 o 
   2  12   5      103.09       99.28      5.72 o 
   3  12   5       71.66       75.32      5.51 o 
   4  12   5      113.03      113.55      6.52 o 
   5  12   5       61.29       57.26      7.69 o 
   6  12   5       49.01       50.69      5.91 o 
  -8  13   5        5.48       -1.44      3.01 o 
  -7  13   5        2.79        3.38      2.66 o 
  -6  13   5      267.15      252.18      6.10 o 
  -5  13   5       12.54       16.95      2.34 o 
  -4  13   5        2.41        5.41      1.87 o 
  -3  13   5        0.20        0.16      1.39 o 
  -2  13   5       28.52       36.94      1.96 o 
  -1  13   5      302.23      282.28      6.15 o 
   0  13   5       11.21        9.74      1.70 o 
   1  13   5      265.25      266.63      9.12 o 
   2  13   5        4.72       -1.43      2.52 o 
   3  13   5        0.00       -0.72      2.58 o 
   4  13   5      140.32      124.08      6.91 o 
   5  13   5       38.87       43.58      4.87 o 
  -8  14   5       35.09       30.45      5.12 o 
  -7  14   5        0.46       -1.44      2.63 o 
  -6  14   5        2.07       -1.18      2.05 o 
  -5  14   5        8.80        6.46      2.14 o 
  -4  14   5        9.73        8.19      2.06 o 
  -3  14   5      111.50      117.79      3.29 o 
  -2  14   5       17.41       14.13      1.83 o 
  -1  14   5      611.04      567.24     11.56 o 
   0  14   5      430.46      431.40     10.64 o 
   1  14   5       81.80       60.68      4.58 o 
   2  14   5        9.28       11.39      3.14 o 
   3  14   5       41.61       38.01      4.32 o 
   4  14   5       16.04       15.06      5.93 o 
   5  14   5       24.33       17.96      4.15 o 
  -7  15   5       60.60       64.57      4.65 o 
  -6  15   5       39.72       45.03      3.85 o 
  -5  15   5       18.82       18.17      2.53 o 
  -4  15   5        0.58        0.33      1.82 o 
  -3  15   5       52.21       58.21      2.86 o 
  -2  15   5        1.73        1.56      1.65 o 
  -1  15   5        9.41        9.75      2.02 o 
   0  15   5      615.74      556.86     12.26 o 
   1  15   5       84.52       77.17      7.05 o 
   2  15   5       82.50       89.74      5.83 o 
   3  15   5       16.39       13.02      3.48 o 
   4  15   5       68.12       68.53      5.67 o 
  -6  16   5      214.89      234.15      7.71 o 
  -5  16   5      145.79      136.97      4.80 o 
  -4  16   5        0.40       -1.64      3.14 o 
  -3  16   5        2.26        0.24      1.72 o 
  -2  16   5       17.82       26.50      2.45 o 
  -1  16   5        0.43        0.52      2.48 o 
   0  16   5      411.55      409.69     11.99 o 
   1  16   5       29.35       25.74      4.89 o 
   2  16   5        0.19       -0.16      4.87 o 
   3  16   5      382.07      355.82     12.07 o 
   4  16   5      481.83      494.90     15.22 o 
  -6  17   5       21.14       18.68      4.47 o 
  -5  17   5       52.00       64.66      4.32 o 
  -4  17   5        7.03       11.22      2.61 o 
  -3  17   5        4.43        3.60      1.90 o 
  -2  17   5        5.22        3.31      2.07 o 
  -1  17   5       57.33       58.24      3.56 o 
   0  17   5       59.04       62.34      4.17 o 
   1  17   5       53.99       65.86      7.11 o 
   2  17   5       44.26       59.07      5.17 o 
   3  17   5       99.46       97.60      6.53 o 
  -5  18   5        8.94        8.38      3.23 o 
  -4  18   5      190.90      182.90      5.82 o 
  -3  18   5       86.47       87.89      3.81 o 
  -2  18   5       87.60       99.80      4.47 o 
  -1  18   5        2.20        1.93      2.18 o 
   0  18   5      113.41      125.54      5.75 o 
   1  18   5       79.04       78.54      5.80 o 
   2  18   5        0.66       -1.44      2.91 o 
  -4  19   5      173.83      188.00      6.06 o 
  -3  19   5        0.23       -0.03      2.93 o 
  -2  19   5      555.94      535.50     10.88 o 
  -1  19   5      460.84      461.55      9.93 o 
   0  19   5        4.20        8.22      2.91 o 
   1  19   5      174.51      184.33     11.90 o 
  -1  20   5      117.22      124.31      5.31 o 
 -10   0   6      404.72      431.41     19.56 o 
  -9   0   6      128.14      142.28     10.27 o 
  -8   0   6      411.09      418.61     17.40 o 
  -7   0   6     1398.21     1331.26     40.14 o 
  -6   0   6      171.44      177.11      9.96 o 
  -5   0   6      103.68      107.87      7.47 o 
  -4   0   6        0.07       -0.14      1.43 o 
  -3   0   6      594.78      577.20      9.72 o 
  -2   0   6      896.45      975.01     15.49 o 
  -1   0   6      640.58      908.90     13.20 o 
   0   0   6     2938.09     3337.18     62.13 o 
   1   0   6     3175.39     3063.25    219.88 o 
   2   0   6      633.32      618.58     14.26 o 
   3   0   6     1229.34     1326.33     39.52 o 
   4   0   6      355.36      342.39     16.00 o 
   5   0   6        0.46        1.93      2.35 o 
   6   0   6       22.69       28.47      3.68 o 
   7   0   6       27.67       32.47      6.16 o 
 -10   1   6      732.93      734.59     19.47 o 
  -9   1   6      512.36      455.97     13.60 o 
  -8   1   6        0.45        4.87      3.06 o 
  -7   1   6      100.03       94.60      5.60 o 
  -6   1   6     3107.85     3086.97     59.07 o 
  -5   1   6       52.22       46.94      3.84 o 
  -4   1   6        7.06        9.50      1.24 o 
  -3   1   6       63.14       75.42      2.48 o 
  -2   1   6     1022.08     1094.48     12.32 o 
  -1   1   6      573.02      609.11      7.08 o 
   0   1   6     1505.81     1562.81     17.64 o 
   1   1   6      585.75      749.21     11.88 o 
   2   1   6      301.92      322.09      9.86 o 
   3   1   6      450.15      462.23      9.65 o 
   4   1   6     1162.01     1146.46     22.05 o 
   5   1   6      159.93      164.57      5.28 o 
   6   1   6      231.77      240.03      7.55 o 
   7   1   6      106.58      110.74      9.70 o 
 -10   2   6      135.35      130.00      7.43 o 
  -9   2   6      267.65      287.02     10.24 o 
  -8   2   6     1173.73     1146.37     36.27 o 
  -7   2   6      173.49      165.82      9.89 o 
  -6   2   6      311.54      352.99     10.47 o 
  -5   2   6      396.50      420.90      8.06 o 
  -4   2   6       20.56       19.05      1.22 o 
  -3   2   6     2388.17     2750.93     35.06 o 
  -2   2   6      869.49      861.81     11.06 o 
  -1   2   6      140.24      147.35      2.34 o 
   0   2   6       90.14       99.68      2.53 o 
   1   2   6      803.33      886.37     18.66 o 
   2   2   6      373.50      338.06      8.35 o 
   3   2   6      738.08      718.18     11.82 o 
   4   2   6     2698.86     2709.12     39.39 o 
   5   2   6       41.03       45.99      3.07 o 
   6   2   6      237.51      225.77      7.36 o 
   7   2   6       12.83       14.72      3.45 o 
 -10   3   6      176.28      173.06     12.02 o 
  -9   3   6        8.54       15.40      5.18 o 
  -8   3   6       13.18       18.94      3.77 o 
  -7   3   6        0.60        0.87      2.85 o 
  -6   3   6      221.33      213.72      6.63 o 
  -5   3   6       16.94       18.44      2.16 o 
  -4   3   6      555.99      564.93      7.43 o 
  -3   3   6      213.60      230.63      3.92 o 
  -2   3   6      317.17      362.17      6.28 o 
  -1   3   6       40.82       35.61      1.18 o 
   0   3   6      519.83      497.82      6.48 o 
   1   3   6       10.68       19.87      1.44 o 
   2   3   6        5.98        4.95      1.11 o 
   3   3   6     1316.27     1315.07     18.90 o 
   4   3   6        0.43        2.36      1.87 o 
   5   3   6        0.80       -0.38      1.94 o 
   6   3   6      269.53      279.97      8.43 o 
   7   3   6       95.72       99.63      5.45 o 
 -10   4   6        2.90        2.45      3.98 o 
  -9   4   6       41.18       45.32      5.07 o 
  -8   4   6      126.16      111.06      6.66 o 
  -7   4   6       12.57       10.46      4.43 o 
  -6   4   6       48.82       52.14      2.92 o 
  -5   4   6       35.35       38.76      3.61 o 
  -4   4   6      154.43      182.15      4.06 o 
  -3   4   6       21.29       16.12      1.54 o 
  -2   4   6       54.60       58.80      2.47 o 
  -1   4   6       54.22       83.04      2.11 o 
   0   4   6      221.32      222.48      3.31 o 
   1   4   6      157.20      152.08      3.16 o 
   2   4   6      873.86      972.69     22.06 o 
   3   4   6      505.17      492.16      8.24 o 
   4   4   6       30.72       33.67      2.43 o 
   5   4   6       25.97       28.50      2.85 o 
   6   4   6       91.14       98.89      5.43 o 
   7   4   6        1.11       -0.13      3.16 o 
 -10   5   6        0.21       -4.89      3.26 o 
  -9   5   6        2.92        4.74      3.49 o 
  -8   5   6       27.61       18.78      5.53 o 
  -7   5   6       80.57       84.30      6.55 o 
  -6   5   6      440.52      443.31     12.05 o 
  -5   5   6       32.11       38.24      2.40 o 
  -4   5   6      159.32      184.75      4.08 o 
  -3   5   6        7.58        3.48      1.18 o 
  -2   5   6       96.30       83.00      2.61 o 
  -1   5   6       33.50       39.27      1.51 o 
   0   5   6      279.97      324.97      5.74 o 
   1   5   6       14.73       14.37      1.17 o 
   2   5   6        0.07        0.75      0.99 o 
   3   5   6       44.55       37.45      3.38 o 
   4   5   6      377.76      342.79      9.78 o 
   5   5   6      201.96      196.44      8.02 o 
   6   5   6       33.49       33.84      3.57 o 
   7   5   6        4.23        3.30      3.31 o 
 -10   6   6       63.01       63.00      5.32 o 
  -9   6   6        8.61        8.20      3.65 o 
  -8   6   6        1.94        4.69      3.40 o 
  -7   6   6      302.91      298.69      9.89 o 
  -6   6   6       54.71       57.96      4.41 o 
  -5   6   6      294.32      303.08      6.33 o 
  -4   6   6      222.18      221.13      7.44 o 
  -3   6   6       94.26       80.40      3.15 o 
  -2   6   6      118.48      123.59      3.30 o 
  -1   6   6      769.02      829.23     12.45 o 
   0   6   6        1.66        2.93      0.87 o 
   1   6   6      226.43      252.05      4.86 o 
   2   6   6      222.26      209.87      3.92 o 
   3   6   6      464.92      446.14     11.16 o 
   4   6   6      612.90      624.23     17.68 o 
   5   6   6        0.00        0.72      2.71 o 
   6   6   6        1.15        0.67      3.46 o 
   7   6   6        9.39       11.31      3.19 o 
 -10   7   6        2.96       -4.80      5.14 o 
  -9   7   6       13.01        9.15      3.97 o 
  -8   7   6      102.71       89.78      6.07 o 
  -7   7   6      214.03      217.90      6.90 o 
  -6   7   6        9.62       13.28      1.62 o 
  -5   7   6        2.19        2.03      1.71 o 
  -4   7   6       52.86       51.24      3.01 o 
  -3   7   6      142.08      133.74      4.54 o 
  -2   7   6       20.68       25.13      1.72 o 
  -1   7   6      156.35      153.02      2.96 o 
   0   7   6        2.78        1.29      0.80 o 
   1   7   6      131.90      127.48      4.20 o 
   2   7   6        2.68        4.71      1.69 o 
   3   7   6       83.28       64.42      3.15 o 
   4   7   6      568.13      543.55     20.43 o 
   5   7   6       16.00       12.39      3.36 o 
   6   7   6      281.18      299.37      9.12 o 
  -9   8   6       22.88       18.58      7.73 o 
  -8   8   6      166.02      145.14      7.10 o 
  -7   8   6      192.28      196.52      6.64 o 
  -6   8   6        1.14        0.70      1.53 o 
  -5   8   6       37.25       38.32      2.39 o 
  -4   8   6        5.14        7.82      2.27 o 
  -3   8   6      290.88      281.54      8.28 o 
  -2   8   6      624.24      651.47     10.20 o 
  -1   8   6     1233.60     1376.27     15.91 o 
   0   8   6       40.83       40.49      3.00 o 
   1   8   6      269.26      257.42      8.50 o 
   2   8   6        0.23       -0.68      2.33 o 
   3   8   6      221.19      175.56      7.21 o 
   4   8   6      123.39      109.53      6.23 o 
   5   8   6       80.33       91.47      6.19 o 
   6   8   6       12.25       11.47      3.80 o 
  -9   9   6       16.78       12.11      6.40 o 
  -8   9   6      266.39      235.39      8.75 o 
  -7   9   6      345.11      336.61      7.45 o 
  -6   9   6        3.87        1.91      1.72 o 
  -5   9   6      143.50      141.92      3.98 o 
  -4   9   6      145.68      148.98      4.70 o 
  -3   9   6      256.82      250.33      8.78 o 
  -2   9   6        0.63        1.13      1.02 o 
  -1   9   6       95.28      102.86      2.68 o 
   0   9   6      127.36      143.68      3.71 o 
   1   9   6      437.07      433.83     14.60 o 
   2   9   6      353.58      315.48     12.34 o 
   3   9   6      211.52      189.47      7.71 o 
   4   9   6      130.90      115.50      6.39 o 
   5   9   6        7.26        7.74      5.20 o 
   6   9   6        2.65       -0.19      3.27 o 
  -9  10   6      115.67      118.10      7.18 o 
  -8  10   6      400.39      381.41     10.73 o 
  -7  10   6      447.57      430.90      9.01 o 
  -6  10   6        0.76       -0.47      1.65 o 
  -5  10   6      421.96      394.96      7.21 o 
  -4  10   6        0.10       -1.23      1.94 o 
  -3  10   6       75.74       70.98      3.72 o 
  -2  10   6      482.25      508.84      7.22 o 
  -1  10   6     1180.13     1184.23     14.29 o 
   0  10   6      328.45      327.03      8.29 o 
   1  10   6     1532.25     1568.73     32.49 o 
   2  10   6      898.35      851.43     20.00 o 
   3  10   6      437.44      420.10     12.26 o 
   4  10   6       77.51       83.01      5.67 o 
   5  10   6      136.17      163.86     11.42 o 
   6  10   6        0.89       -3.02      4.98 o 
  -9  11   6      230.57      240.97      8.80 o 
  -8  11   6      642.27      635.23     14.89 o 
  -7  11   6      163.43      160.86      5.24 o 
  -6  11   6       72.27       69.07      2.99 o 
  -5  11   6       47.38       53.55      2.67 o 
  -4  11   6      513.07      462.90      8.31 o 
  -3  11   6      636.73      660.72     17.10 o 
  -2  11   6        2.35        4.79      1.54 o 
  -1  11   6     2330.95     2293.18     48.20 o 
   0  11   6       15.17        9.77      1.51 o 
   1  11   6        2.47        3.72      2.52 o 
   2  11   6      235.07      235.92      8.66 o 
   3  11   6     1404.02     1305.64     28.86 o 
   4  11   6       40.57       55.93      4.87 o 
   5  11   6       23.97       29.20      4.34 o 
  -8  12   6      285.71      288.23      9.32 o 
  -7  12   6      190.92      201.44      5.90 o 
  -6  12   6        4.70        6.61      2.53 o 
  -5  12   6      266.87      237.68      6.11 o 
  -4  12   6        5.99        1.68      1.90 o 
  -3  12   6      225.49      195.49      5.00 o 
  -2  12   6      185.48      183.97      4.16 o 
  -1  12   6      149.95      151.37      4.84 o 
   0  12   6     1158.61     1052.60     19.65 o 
   1  12   6      166.37      146.48      6.63 o 
   2  12   6      178.43      203.80      8.09 o 
   3  12   6      220.78      207.96      8.57 o 
   4  12   6       50.15       66.01      5.42 o 
   5  12   6      153.99      144.14      7.83 o 
  -8  13   6        2.21       -4.32      2.88 o 
  -7  13   6      178.41      186.51      6.72 o 
  -6  13   6      456.22      481.16     11.07 o 
  -5  13   6      558.69      561.71     10.51 o 
  -4  13   6        1.03        1.24      1.82 o 
  -3  13   6       10.87        4.99      1.45 o 
  -2  13   6       66.09       91.31      4.26 o 
  -1  13   6      425.65      384.13     16.94 o 
   0  13   6      208.44      218.09      6.89 o 
   1  13   6        2.63        0.40      2.50 o 
   2  13   6       23.57       19.09      3.50 o 
   3  13   6      402.13      383.25     15.55 o 
   4  13   6      118.37      115.09      6.78 o 
   5  13   6      445.65      467.51     23.39 o 
  -7  14   6      136.87      127.56      5.88 o 
  -6  14   6        0.02       -1.87      2.39 o 
  -5  14   6      206.20      210.63      5.58 o 
  -4  14   6        3.20        4.79      1.94 o 
  -3  14   6        3.52        3.83      1.70 o 
  -2  14   6       19.61       15.02      2.23 o 
  -1  14   6      749.10      727.37     19.72 o 
   0  14   6       22.39       15.92      2.85 o 
   1  14   6      294.63      272.84      9.72 o 
   2  14   6      292.54      314.27     10.69 o 
   3  14   6        2.38        2.35      2.84 o 
   4  14   6      194.95      191.45      8.93 o 
  -7  15   6       50.75       51.19      4.29 o 
  -6  15   6        0.73       -0.98      3.60 o 
  -5  15   6       10.86        7.54      2.18 o 
  -4  15   6      150.12      145.04      5.32 o 
  -3  15   6       42.56       43.46      2.69 o 
  -2  15   6        7.46        5.68      2.13 o 
  -1  15   6      301.43      306.48      8.52 o 
   0  15   6        2.25        3.80      2.34 o 
   1  15   6      104.75       96.11      5.96 o 
   2  15   6       31.78       36.09      5.28 o 
   3  15   6      498.47      448.21     13.90 o 
   4  15   6      224.77      246.62     15.27 o 
  -6  16   6       73.70       58.60      5.40 o 
  -5  16   6      143.55      135.20      5.48 o 
  -4  16   6       51.15       49.46      3.32 o 
  -3  16   6       53.39       57.18      3.35 o 
  -2  16   6      438.89      433.23      8.98 o 
  -1  16   6       59.20       58.42      4.14 o 
   0  16   6       34.61       33.14      5.45 o 
   1  16   6      234.36      229.18      9.16 o 
   2  16   6      181.15      179.97      8.27 o 
   3  16   6       19.95       19.98      5.60 o 
  -5  17   6        4.18       -1.01      3.05 o 
  -4  17   6       38.08       37.93      3.18 o 
  -3  17   6      180.75      182.70      5.70 o 
  -2  17   6      169.02      177.38      5.64 o 
  -1  17   6       80.58       74.63      4.01 o 
   0  17   6       14.14       11.40      4.27 o 
   1  17   6       12.15       10.78      3.52 o 
   2  17   6       16.60       13.67      3.67 o 
  -4  18   6        1.65       -0.15      2.35 o 
  -3  18   6      135.40      119.04      4.94 o 
  -2  18   6      124.11      122.68      4.97 o 
  -1  18   6       29.59       29.34      3.15 o 
   0  18   6        2.28        4.43      5.49 o 
   1  18   6        0.33        0.70      3.31 o 
  -3  19   6        3.54       -0.85      2.40 o 
  -2  19   6       20.76       17.08      2.91 o 
  -1  19   6       54.06       55.52      3.92 o 
   0  19   6        9.68       12.25      4.09 o 
 -10   1   7       61.11       55.68      5.75 o 
  -9   1   7        8.05        8.39      3.52 o 
  -8   1   7      285.02      284.35     14.27 o 
  -7   1   7       21.89       26.67      5.09 o 
  -6   1   7       22.65       29.98      3.93 o 
  -5   1   7       48.46       48.83      2.78 o 
  -4   1   7      810.51      836.18     10.52 o 
  -3   1   7      467.26      562.25      8.70 o 
  -2   1   7      215.15      185.76      4.24 o 
  -1   1   7       35.62       37.69      1.43 o 
   0   1   7        0.07       -0.61      1.35 o 
   1   1   7      289.23      286.35      6.74 o 
   2   1   7     1644.22     1569.74     35.07 o 
   3   1   7      577.48      537.25     11.10 o 
   4   1   7       35.43       34.63      3.32 o 
   5   1   7       37.63       34.79      3.64 o 
   6   1   7        0.36        1.51      3.69 o 
 -10   2   7      326.33      335.88     12.15 o 
  -9   2   7       31.44       36.20      4.95 o 
  -8   2   7       90.97       96.02      6.09 o 
  -7   2   7        4.25        2.68      2.91 o 
  -6   2   7      257.14      241.93      8.47 o 
  -5   2   7      194.08      187.40      3.93 o 
  -4   2   7       57.14       58.82      2.18 o 
  -3   2   7      143.87      153.63      3.69 o 
  -2   2   7      240.70      262.93      5.97 o 
  -1   2   7       79.42       80.47      2.09 o 
   0   2   7      158.56      130.59      4.07 o 
   1   2   7      642.47      700.75     12.98 o 
   2   2   7       38.42       39.42      3.14 o 
   3   2   7      174.63      173.97      5.47 o 
   4   2   7        0.49       -1.00      1.74 o 
   5   2   7       17.68       20.27      4.27 o 
   6   2   7       11.45       14.39      3.43 o 
 -10   3   7      134.47      136.24      7.97 o 
  -9   3   7      450.15      441.28     16.24 o 
  -8   3   7       64.41       58.12      5.11 o 
  -7   3   7      316.13      295.17      9.87 o 
  -6   3   7      685.86      695.93     12.43 o 
  -5   3   7       61.49       57.58      3.03 o 
  -4   3   7        9.14       14.81      1.46 o 
  -3   3   7      377.64      412.37      8.20 o 
  -2   3   7      617.64      609.62      9.64 o 
  -1   3   7      137.53      183.65      3.73 o 
   0   3   7       19.58       25.92      1.72 o 
   1   3   7      699.85      750.18     11.54 o 
   2   3   7      136.84      136.21      3.75 o 
   3   3   7      352.20      349.52      8.20 o 
   4   3   7      441.81      414.45      9.52 o 
   5   3   7       39.71       44.48      6.88 o 
   6   3   7       17.16        9.67      3.30 o 
 -10   4   7      362.06      339.31     12.16 o 
  -9   4   7        1.97       -0.90      3.07 o 
  -8   4   7      194.82      209.96     12.09 o 
  -7   4   7       38.52       30.90      5.62 o 
  -6   4   7      270.17      265.10      8.15 o 
  -5   4   7        4.96        3.64      1.19 o 
  -4   4   7      436.75      417.98      7.03 o 
  -3   4   7       55.10       52.17      2.49 o 
  -2   4   7       14.31       20.75      1.88 o 
  -1   4   7     2856.44     2921.58     39.54 o 
   0   4   7      868.72      871.94     16.10 o 
   1   4   7      337.27      291.34      6.45 o 
   2   4   7      194.41      198.91     10.19 o 
   3   4   7       21.74       26.11      2.41 o 
   4   4   7      884.23      878.18     27.30 o 
   5   4   7      178.14      212.22      7.98 o 
   6   4   7      115.71      101.96      8.56 o 
 -10   5   7       82.05       88.04      9.56 o 
  -9   5   7       32.65       34.92      4.61 o 
  -8   5   7        6.79       13.55      3.71 o 
  -7   5   7        3.91        3.76      3.14 o 
  -6   5   7      452.38      470.80     17.85 o 
  -5   5   7      807.09      834.72     12.26 o 
  -4   5   7       41.37       44.07      2.97 o 
  -3   5   7      317.78      258.85      5.46 o 
  -2   5   7     1483.14     1458.68     23.58 o 
  -1   5   7      889.69      927.77     12.43 o 
   0   5   7      404.30      424.42     10.67 o 
   1   5   7     2427.08     2520.14     34.91 o 
   2   5   7     3117.41     3051.16     48.11 o 
   3   5   7      372.70      385.15      8.76 o 
   4   5   7      277.05      299.72      7.70 o 
   5   5   7       18.36       19.82      3.57 o 
   6   5   7       41.56       34.34      4.55 o 
 -10   6   7      404.47      382.29     13.23 o 
  -9   6   7        4.77        0.28      3.59 o 
  -8   6   7       34.73       34.39      4.60 o 
  -7   6   7       23.50       25.43      3.94 o 
  -6   6   7       44.78       48.81      2.98 o 
  -5   6   7      621.09      607.45      9.45 o 
  -4   6   7      806.08      801.68     14.13 o 
  -3   6   7      506.92      563.44     16.28 o 
  -2   6   7       45.00       47.17      7.47 o 
  -1   6   7     1525.98     1538.07     19.52 o 
   0   6   7     3449.77     3561.74     46.59 o 
   1   6   7      358.94      362.08      9.84 o 
   2   6   7       66.08       62.86      3.12 o 
   3   6   7     1974.36     1845.72     36.00 o 
   4   6   7      321.75      325.75     10.82 o 
   5   6   7       74.09       78.67      6.38 o 
   6   6   7       95.43       93.57      6.36 o 
  -9   7   7      108.02      123.60      7.41 o 
  -8   7   7      727.82      686.82     18.03 o 
  -7   7   7       87.51       88.20      5.84 o 
  -6   7   7       98.89       93.59      4.07 o 
  -5   7   7      198.99      184.77      4.37 o 
  -4   7   7      109.80      101.20      5.10 o 
  -3   7   7      322.67      329.94      6.58 o 
  -2   7   7     2449.86     2518.42     39.19 o 
  -1   7   7     1216.87     1225.88     19.40 o 
   0   7   7       12.65       16.14      2.15 o 
   1   7   7      224.62      237.19      8.15 o 
   2   7   7     1910.26     1795.24     29.53 o 
   3   7   7      129.34      130.94      7.11 o 
   4   7   7      277.10      260.17      9.59 o 
   5   7   7      242.60      228.94      9.29 o 
   6   7   7       23.04       22.89      4.31 o 
  -9   8   7       74.18       67.68     10.43 o 
  -8   8   7       10.72       17.20      4.14 o 
  -7   8   7      605.04      612.63     16.04 o 
  -6   8   7      220.16      223.77      8.38 o 
  -5   8   7        3.07        3.92      2.01 o 
  -4   8   7      546.04      497.74     17.17 o 
  -3   8   7     1187.86     1172.60     40.46 o 
  -2   8   7       19.94       24.41      1.71 o 
  -1   8   7     3207.42     3369.59     41.54 o 
   0   8   7      283.79      261.61      5.25 o 
   1   8   7        0.03        1.40      2.40 o 
   2   8   7      595.98      565.32     14.76 o 
   3   8   7      699.95      690.46     17.53 o 
   4   8   7       98.79      109.21      7.07 o 
   5   8   7        5.99        3.88      3.25 o 
   6   8   7       32.90       27.56      8.38 o 
  -9   9   7      419.08      405.19     11.76 o 
  -8   9   7        2.76        8.01      3.78 o 
  -7   9   7      217.14      203.75      8.35 o 
  -6   9   7      555.89      537.31     10.84 o 
  -5   9   7      927.23      914.24     13.51 o 
  -4   9   7      231.06      204.78      7.41 o 
  -3   9   7     1931.81     1794.31     35.99 o 
  -2   9   7        0.27        0.53      1.66 o 
  -1   9   7       51.63       45.82      2.54 o 
   0   9   7     1070.72     1031.72     21.66 o 
   1   9   7     1351.79     1272.43     27.42 o 
   2   9   7      168.01      203.09      7.90 o 
   3   9   7        2.89       -2.43      2.56 o 
   4   9   7      200.23      189.86      8.41 o 
   5   9   7       17.88       20.06      3.96 o 
  -9  10   7       61.76       59.34      6.79 o 
  -8  10   7      133.22      108.52      7.96 o 
  -7  10   7      139.44      135.39      6.25 o 
  -6  10   7       12.03        7.49      2.46 o 
  -5  10   7      340.56      342.47      6.67 o 
  -4  10   7      430.87      412.65     10.66 o 
  -3  10   7      290.22      269.75      8.47 o 
  -2  10   7       57.98       44.58      2.62 o 
  -1  10   7     1211.56     1220.54     21.87 o 
   0  10   7      314.72      310.24      8.16 o 
   1  10   7       96.87       91.39      5.45 o 
   2  10   7        7.50       -0.29      2.52 o 
   3  10   7      166.09      135.84      7.05 o 
   4  10   7        4.49        3.42      3.25 o 
   5  10   7       50.54       45.88      5.18 o 
  -8  11   7      324.16      324.84     10.09 o 
  -7  11   7       77.90       67.65      6.41 o 
  -6  11   7        6.32        4.63      2.76 o 
  -5  11   7      223.21      233.86      5.60 o 
  -4  11   7       88.51      101.87      4.11 o 
  -3  11   7       50.70       45.55      5.85 o 
  -2  11   7      329.26      340.57      6.26 o 
  -1  11   7       59.18       63.33      2.91 o 
   0  11   7        4.77       -1.85      2.13 o 
   1  11   7        0.09       -1.88      2.42 o 
   2  11   7      188.32      174.45      7.71 o 
   3  11   7       41.50       44.21      7.20 o 
   4  11   7      153.54      149.89      7.76 o 
   5  11   7      143.88      153.17     11.06 o 
  -8  12   7        8.16        3.28      5.80 o 
  -7  12   7      230.84      219.74      7.81 o 
  -6  12   7      140.41      140.47      5.59 o 
  -5  12   7        0.74       -2.87      1.91 o 
  -4  12   7        0.60       -0.65      1.83 o 
  -3  12   7      590.87      581.34      9.40 o 
  -2  12   7        1.36        0.88      2.08 o 
  -1  12   7       63.41       62.57      2.97 o 
   0  12   7        5.00        5.87      2.43 o 
   1  12   7      152.47      139.64      6.78 o 
   2  12   7      237.37      214.34      8.74 o 
   3  12   7      144.92      132.47      7.00 o 
   4  12   7       33.84       44.95      5.16 o 
  -8  13   7       47.47       45.31      4.73 o 
  -7  13   7        4.47        6.11      6.09 o 
  -6  13   7       49.13       48.63      3.82 o 
  -5  13   7        8.64       13.72      2.40 o 
  -4  13   7        1.07       -1.87      1.78 o 
  -3  13   7       85.01       80.55      3.67 o 
  -2  13   7      285.54      232.48      9.10 o 
  -1  13   7       18.04       17.48      2.79 o 
   0  13   7        0.23        0.88      2.22 o 
   1  13   7      177.45      177.63      7.94 o 
   2  13   7       27.80       31.24      5.36 o 
   3  13   7        0.81        1.57      3.02 o 
   4  13   7        3.66        0.49      3.22 o 
  -7  14   7       68.09       64.21      6.03 o 
  -6  14   7       48.81       47.99      3.84 o 
  -5  14   7       33.29       31.46      2.76 o 
  -4  14   7       71.35       74.06      4.08 o 
  -3  14   7        6.91       10.53      1.92 o 
  -2  14   7       46.40       54.86      4.85 o 
  -1  14   7      197.28      188.59      6.62 o 
   0  14   7      127.93       99.81      5.95 o 
   1  14   7      181.46      165.84      7.80 o 
   2  14   7        9.47        8.43      3.34 o 
   3  14   7        3.58        1.39      5.12 o 
  -6  15   7       10.63        6.13      3.44 o 
  -5  15   7        0.32       -2.72      2.85 o 
  -4  15   7        0.11        1.44      2.19 o 
  -3  15   7        6.05        6.71      1.87 o 
  -2  15   7       76.14       92.06      6.11 o 
  -1  15   7       34.04       30.19      3.34 o 
   0  15   7      137.43      130.55      6.98 o 
   1  15   7        3.61        3.29      2.96 o 
   2  15   7       21.67       24.63      4.30 o 
   3  15   7        3.96        1.97      3.47 o 
  -6  16   7       24.61       17.32      4.18 o 
  -5  16   7        0.08       -2.44      2.53 o 
  -4  16   7       38.89       45.60      3.63 o 
  -3  16   7       65.31       72.19      8.24 o 
  -2  16   7       64.77       73.70      3.92 o 
  -1  16   7      592.11      525.82     12.62 o 
   0  16   7       54.44       68.89      5.52 o 
   1  16   7       55.77       60.13      5.55 o 
   2  16   7        8.28       11.08      3.68 o 
  -5  17   7      105.40      108.04      5.62 o 
  -4  17   7       82.69       91.95      5.16 o 
  -3  17   7      104.16      109.10      4.75 o 
  -2  17   7        0.05        6.51      2.45 o 
  -1  17   7      234.99      229.48      7.96 o 
   0  17   7        3.66       -3.69      3.14 o 
   1  17   7      216.59      189.56      8.93 o 
  -4  18   7       97.10       84.35      5.20 o 
  -3  18   7      122.46      122.16      5.52 o 
  -2  18   7       10.59       13.79      2.83 o 
  -1  18   7      168.99      172.07      6.63 o 
   0  18   7      607.94      656.77     22.75 o 
 -10   0   8      171.50      180.91     12.67 o 
  -9   0   8      305.10      283.20     14.89 o 
  -8   0   8       26.71       22.89      5.73 o 
  -7   0   8      393.79      389.29     16.47 o 
  -6   0   8     1285.87     1370.11     41.23 o 
  -5   0   8     1381.93     1419.39     41.68 o 
  -4   0   8        1.05        1.47      3.85 o 
  -3   0   8      193.51      203.41      9.04 o 
  -2   0   8     1296.23     1266.56     20.93 o 
  -1   0   8      140.43      119.87      3.44 o 
   0   0   8       21.53       16.71      2.69 o 
   1   0   8     2146.56     2181.88     42.96 o 
   2   0   8       25.24       27.41      4.20 o 
   3   0   8       32.12       28.45      4.38 o 
   4   0   8       41.82       37.94      5.25 o 
   5   0   8        4.76        5.02      3.69 o 
   6   0   8      261.49      300.22     14.89 o 
 -10   1   8      934.41      953.19     23.94 o 
  -9   1   8       68.95       63.76      5.63 o 
  -8   1   8      206.19      209.26      8.62 o 
  -7   1   8      204.63      210.90      8.44 o 
  -6   1   8       20.44       18.00      3.47 o 
  -5   1   8        8.38        5.52      2.75 o 
  -4   1   8      119.73      104.42      3.28 o 
  -3   1   8      518.12      530.11     12.49 o 
  -2   1   8       22.12       21.43      1.99 o 
  -1   1   8      257.30      265.18      4.37 o 
   0   1   8      442.85      413.36      8.83 o 
   1   1   8      135.68      114.65      4.98 o 
   2   1   8        9.39        3.95      1.90 o 
   3   1   8       81.57       91.12      4.88 o 
   4   1   8        6.50        4.08      2.26 o 
   5   1   8       57.86       73.15      4.97 o 
   6   1   8       87.86       96.21      5.86 o 
 -10   2   8       11.79       25.32      6.91 o 
  -9   2   8      375.65      361.62     12.26 o 
  -8   2   8      288.63      289.61     10.40 o 
  -7   2   8      868.57      824.81     19.80 o 
  -6   2   8      373.10      370.17     11.14 o 
  -5   2   8        1.75       -1.12      1.52 o 
  -4   2   8       24.75       27.26      2.00 o 
  -3   2   8       32.05       24.49      2.39 o 
  -2   2   8       46.00       39.79      2.51 o 
  -1   2   8       95.55       82.44      2.31 o 
   0   2   8      119.71      159.60      6.58 o 
   1   2   8      596.87      580.41     11.57 o 
   2   2   8     1250.84     1229.12     21.56 o 
   3   2   8      110.52      122.73      4.75 o 
   4   2   8       88.31       96.21      6.18 o 
   5   2   8       46.80       54.93      4.45 o 
   6   2   8        6.23       10.45      4.71 o 
 -10   3   8      225.77      241.64     10.51 o 
  -9   3   8       32.50       37.77      6.08 o 
  -8   3   8       26.54       36.27      7.30 o 
  -7   3   8      456.70      471.55     13.40 o 
  -6   3   8      278.12      277.42     10.03 o 
  -5   3   8      243.85      233.52      6.00 o 
  -4   3   8       38.72       37.89      2.73 o 
  -3   3   8      474.38      509.26      9.92 o 
  -2   3   8      107.25      127.67      3.82 o 
  -1   3   8     1752.63     1799.89     22.73 o 
   0   3   8       52.72       54.17      3.06 o 
   1   3   8       18.49       24.29      2.40 o 
   2   3   8      484.23      478.02     10.28 o 
   3   3   8      388.82      348.37      8.45 o 
   4   3   8       33.32       47.27      3.36 o 
   5   3   8       16.47       25.38      3.43 o 
   6   3   8        7.67       12.00      4.78 o 
 -10   4   8        3.81        5.46      3.94 o 
  -9   4   8        0.43        4.30      3.47 o 
  -8   4   8        0.02       -1.65      3.53 o 
  -7   4   8        0.06        2.04      3.01 o 
  -6   4   8      311.12      324.42      7.46 o 
  -5   4   8      309.79      323.90      7.35 o 
  -4   4   8        3.86        1.21      2.06 o 
  -3   4   8     1495.71     1520.57     21.56 o 
  -2   4   8      682.64      709.95     15.43 o 
  -1   4   8     1116.96     1164.44     19.63 o 
   0   4   8      267.22      273.80      6.76 o 
   1   4   8      496.07      460.15      9.72 o 
   2   4   8      110.87       92.42      3.98 o 
   3   4   8        1.83        4.50      2.19 o 
   4   4   8       28.74       34.31      3.08 o 
   5   4   8       75.79       79.35      5.75 o 
 -10   5   8      140.67      136.81     13.09 o 
  -9   5   8       19.00       17.81      4.21 o 
  -8   5   8       49.45       55.37      5.17 o 
  -7   5   8      196.23      200.29      8.17 o 
  -6   5   8      176.96      180.99      6.23 o 
  -5   5   8      128.33      128.59      4.47 o 
  -4   5   8      535.16      519.51     10.29 o 
  -3   5   8      317.53      333.16     10.64 o 
  -2   5   8        2.12        1.57      1.64 o 
  -1   5   8      868.17      889.93     13.82 o 
   0   5   8      547.94      496.70     10.81 o 
   1   5   8      282.81      291.64      7.10 o 
   2   5   8       25.04       16.85      2.23 o 
   3   5   8      340.41      318.47      9.47 o 
   4   5   8      190.79      174.86      7.84 o 
   5   5   8       27.22       33.41      4.29 o 
  -9   6   8      228.82      242.19     10.09 o 
  -8   6   8       45.89       51.03      6.12 o 
  -7   6   8       69.70       65.88      5.26 o 
  -6   6   8       16.20       17.43      2.51 o 
  -5   6   8      395.37      379.96      8.42 o 
  -4   6   8        8.20        9.25      2.34 o 
  -3   6   8        6.94        2.27      1.89 o 
  -2   6   8      485.39      483.12      8.62 o 
  -1   6   8       12.17        9.76      1.86 o 
   0   6   8      521.15      491.08     13.00 o 
   1   6   8      180.50      163.47      5.31 o 
   2   6   8        0.33        0.47      2.66 o 
   3   6   8        8.65        3.18      3.00 o 
   4   6   8       31.04       38.17      4.51 o 
   5   6   8      123.97      130.03      7.45 o 
  -9   7   8        7.83       12.14      6.51 o 
  -8   7   8       11.54       17.92      6.00 o 
  -7   7   8       69.66       77.24      7.89 o 
  -6   7   8       24.74       18.93      5.47 o 
  -5   7   8       36.71       45.44      3.18 o 
  -4   7   8      203.29      224.49      6.17 o 
  -3   7   8      286.59      285.38      7.03 o 
  -2   7   8       34.58       36.62      2.46 o 
  -1   7   8      448.98      456.14     10.59 o 
   0   7   8     1324.29     1190.16     27.22 o 
   1   7   8       22.87       20.97      3.43 o 
   2   7   8        4.40        0.52      2.51 o 
   3   7   8       37.25       32.12      5.37 o 
   4   7   8       12.46        7.53      3.32 o 
   5   7   8        6.88        5.90      3.57 o 
  -9   8   8       91.54       74.71      6.43 o 
  -8   8   8       87.62       90.43      6.29 o 
  -7   8   8       16.12       20.47      4.09 o 
  -6   8   8       43.79       43.88      3.86 o 
  -5   8   8      632.57      641.48     16.04 o 
  -4   8   8      245.08      260.95      6.78 o 
  -3   8   8       32.14       30.54      2.71 o 
  -2   8   8      793.68      776.54     26.56 o 
  -1   8   8      170.26      156.69      4.78 o 
   0   8   8       80.05       68.92      3.91 o 
   1   8   8     1608.22     1495.73     33.81 o 
   2   8   8       56.70       63.49      5.10 o 
   3   8   8       58.88       73.38      6.92 o 
   4   8   8      201.62      220.65      9.34 o 
   5   8   8        1.76        0.30      3.34 o 
  -9   9   8       22.48       15.08      5.73 o 
  -8   9   8       27.76       27.28      4.50 o 
  -7   9   8        3.35        5.81      3.38 o 
  -6   9   8       13.18       12.21      2.87 o 
  -5   9   8      813.26      774.81     13.63 o 
  -4   9   8      172.03      169.30      6.38 o 
  -3   9   8       18.10       20.54      2.52 o 
  -2   9   8       26.31       24.82      2.30 o 
  -1   9   8      265.99      265.92      9.12 o 
   0   9   8       39.70       42.33      3.36 o 
   1   9   8        2.60        1.02      3.92 o 
   2   9   8       39.21       45.15      4.48 o 
   3   9   8      157.18      155.45      7.69 o 
   4   9   8      103.40       96.83      6.61 o 
   5   9   8        0.09        0.19      3.20 o 
  -8  10   8       87.05       98.40      6.70 o 
  -7  10   8       15.73       12.38      3.91 o 
  -6  10   8        0.91       -0.82      2.26 o 
  -5  10   8        0.68        2.26      1.83 o 
  -4  10   8        0.45        0.51      2.37 o 
  -3  10   8      186.60      163.64      6.74 o 
  -2  10   8      337.80      344.45     10.60 o 
  -1  10   8       67.33       63.20      2.96 o 
   0  10   8        0.28        2.95      2.24 o 
   1  10   8       98.88       77.88      5.32 o 
   2  10   8      564.55      531.83     25.82 o 
   3  10   8        2.44        6.83      3.31 o 
   4  10   8       45.83       46.43      5.88 o 
  -8  11   8        2.44        1.80      6.62 o 
  -7  11   8      135.36      138.70      7.51 o 
  -6  11   8       42.11       48.46      4.75 o 
  -5  11   8       30.77       27.14      2.93 o 
  -4  11   8       10.23        3.85      4.05 o 
  -3  11   8       99.57      114.06      4.15 o 
  -2  11   8        1.22        0.49      1.71 o 
  -1  11   8      768.88      718.32     15.03 o 
   0  11   8      384.72      374.42     11.55 o 
   1  11   8       36.76       48.90      4.52 o 
   2  11   8        1.52        0.94      2.83 o 
   3  11   8        1.00        0.87      3.91 o 
   4  11   8        3.51        2.45      3.33 o 
  -8  12   8      224.53      229.29      8.69 o 
  -7  12   8        0.82       -5.37      3.82 o 
  -6  12   8       67.22       74.63     13.10 o 
  -5  12   8      318.73      313.92      8.02 o 
  -4  12   8       77.78       70.87      4.28 o 
  -3  12   8       41.46       43.46      2.85 o 
  -2  12   8      409.69      451.19     10.04 o 
  -1  12   8       15.51       21.55      3.03 o 
   0  12   8        0.76       -0.10      2.72 o 
   1  12   8      116.23       99.22      6.12 o 
   2  12   8       43.94       47.69      6.93 o 
   3  12   8        0.01       -2.05      2.82 o 
  -7  13   8      254.50      255.76     10.89 o 
  -6  13   8      278.71      289.87      8.27 o 
  -5  13   8       31.97       22.63      5.87 o 
  -4  13   8      286.37      301.83     10.29 o 
  -3  13   8      173.93      173.87      5.16 o 
  -2  13   8      274.82      261.93      7.97 o 
  -1  13   8      291.45      288.99      9.52 o 
   0  13   8       18.63       24.57      5.08 o 
   1  13   8        5.78        8.33      7.98 o 
   2  13   8       76.05       86.58      9.45 o 
   3  13   8      359.87      375.84     13.01 o 
  -7  14   8       13.04        9.49      5.49 o 
  -6  14   8      144.92      165.15      7.40 o 
  -5  14   8      699.48      700.78     13.30 o 
  -4  14   8        1.22        8.13      2.44 o 
  -3  14   8       26.38       24.59      4.71 o 
  -2  14   8      240.90      255.44      9.21 o 
  -1  14   8       12.85        5.84      2.65 o 
   0  14   8        9.46       13.06      3.51 o 
   1  14   8      175.91      169.66      8.19 o 
   2  14   8      213.59      197.51      9.17 o 
  -6  15   8       87.76       98.01      6.16 o 
  -5  15   8      265.07      273.31      9.49 o 
  -4  15   8       85.60       93.69      6.14 o 
  -3  15   8       63.70       85.49      5.35 o 
  -2  15   8       51.65       48.36      4.27 o 
  -1  15   8      415.95      382.34     10.41 o 
   0  15   8      709.76      833.22     58.87 o 
   1  15   8        4.43        3.39      3.46 o 
   2  15   8       88.75       83.68      9.32 o 
  -5  16   8       11.82       17.19      4.76 o 
  -4  16   8       49.88       44.84      5.77 o 
  -3  16   8      113.95      105.35      4.72 o 
  -2  16   8     1173.74     1099.36     26.57 o 
  -1  16   8        2.59        1.06      2.79 o 
   0  16   8       75.43       86.98      6.42 o 
   1  16   8      114.92      124.15      7.68 o 
  -4  17   8       15.49       27.48      4.56 o 
  -3  17   8       86.92       90.11      7.61 o 
  -2  17   8        1.66        3.32      2.43 o 
  -1  17   8       57.26       52.50      7.05 o 
   0  17   8        2.59        0.27      3.20 o 
 -10   1   9        1.67        6.05      4.02 o 
  -9   1   9        4.21        5.59      3.91 o 
  -8   1   9      150.56      152.54     12.17 o 
  -7   1   9        0.72       -1.33      3.10 o 
  -6   1   9      375.96      372.09     11.29 o 
  -5   1   9      109.87      121.48     13.08 o 
  -4   1   9        2.82        5.14      2.77 o 
  -3   1   9       33.78       33.31      2.73 o 
  -2   1   9      390.41      386.45      5.87 o 
  -1   1   9        0.18        0.35      1.48 o 
   0   1   9     1197.21     1123.38     19.87 o 
   1   1   9      529.05      499.56     10.70 o 
   2   1   9        3.96        8.04      2.40 o 
   3   1   9       38.58       39.17      3.68 o 
   4   1   9       94.57       92.57      5.44 o 
   5   1   9        2.13        1.93      2.70 o 
 -10   2   9        0.15        4.74      4.10 o 
  -9   2   9        0.66       -0.01      3.57 o 
  -8   2   9       73.10       80.96      7.62 o 
  -7   2   9      118.61      119.39     10.00 o 
  -6   2   9       57.16       55.15      4.79 o 
  -5   2   9      123.62      117.41      4.26 o 
  -4   2   9       26.80       29.11      2.68 o 
  -3   2   9      103.64      101.51      4.29 o 
  -2   2   9        6.68        5.81      1.22 o 
  -1   2   9      718.60      708.19     11.74 o 
   0   2   9       58.82       63.60      3.56 o 
   1   2   9       70.27       53.12      3.29 o 
   2   2   9       94.20       95.48      4.33 o 
   3   2   9       24.66       21.79      4.46 o 
   4   2   9       11.31       14.75      4.30 o 
   5   2   9      198.41      228.19     13.07 o 
  -9   3   9       43.08       49.25      8.10 o 
  -8   3   9        0.48        3.02      3.30 o 
  -7   3   9       60.23       61.26      5.16 o 
  -6   3   9      164.97      165.00      7.37 o 
  -5   3   9      156.89      166.65      5.13 o 
  -4   3   9        0.65        0.54      2.05 o 
  -3   3   9       34.52       40.73      2.96 o 
  -2   3   9      393.31      387.36      6.39 o 
  -1   3   9        2.90        3.74      1.43 o 
   0   3   9      348.94      363.11      8.47 o 
   1   3   9      494.28      473.64     10.27 o 
   2   3   9      173.90      150.82      7.51 o 
   3   3   9        0.94       -0.64      1.88 o 
   4   3   9      191.44      222.70      9.08 o 
   5   3   9        1.17        3.76      4.11 o 
  -9   4   9       20.02       28.02      4.92 o 
  -8   4   9      113.63      117.11      9.09 o 
  -7   4   9       44.06       41.47      4.63 o 
  -6   4   9       39.75       49.05      4.52 o 
  -5   4   9      206.21      190.01      5.59 o 
  -4   4   9      143.98      142.80      4.88 o 
  -3   4   9      423.11      401.19      7.68 o 
  -2   4   9       40.77       46.91      2.01 o 
  -1   4   9       93.47       96.49      3.63 o 
   0   4   9      879.20      782.18     14.78 o 
   1   4   9       39.98       52.36      3.32 o 
   2   4   9      110.23       93.11      4.92 o 
   3   4   9      135.13      139.82      5.28 o 
   4   4   9        5.08        8.75      6.90 o 
   5   4   9       19.52       25.03      5.56 o 
  -9   5   9       43.45       50.78      5.40 o 
  -8   5   9        2.93        6.47      3.72 o 
  -7   5   9        3.66        1.05      3.28 o 
  -6   5   9      692.23      701.07     16.14 o 
  -5   5   9       90.89       94.27      5.44 o 
  -4   5   9      926.61      922.49     22.08 o 
  -3   5   9     1720.09     1748.39     24.80 o 
  -2   5   9     2060.11     2005.40     36.09 o 
  -1   5   9       44.31       52.88      3.93 o 
   0   5   9      179.54      158.45     12.53 o 
   1   5   9       45.74       37.86      2.90 o 
   2   5   9       11.62       10.35      2.14 o 
   3   5   9      138.44      119.49      6.62 o 
   4   5   9       56.55       54.56      9.08 o 
  -9   6   9       39.02       37.69      5.26 o 
  -8   6   9      197.72      204.32      9.00 o 
  -7   6   9      518.04      522.89     14.77 o 
  -6   6   9      179.75      175.08      5.58 o 
  -5   6   9     2613.52     2583.22     40.34 o 
  -4   6   9      370.18      378.72     11.40 o 
  -3   6   9       59.87       57.83      3.42 o 
  -2   6   9      738.11      715.34     16.32 o 
  -1   6   9     3625.89     3556.32     61.23 o 
   0   6   9        0.05        2.92      2.66 o 
   1   6   9        0.82       -1.15      1.70 o 
   2   6   9      588.28      565.70     15.35 o 
   3   6   9      111.16      126.27      6.90 o 
   4   6   9       96.32       95.40      6.44 o 
  -9   7   9        0.13       -0.80      7.18 o 
  -8   7   9       10.33        9.51      4.89 o 
  -7   7   9      283.90      261.10      9.82 o 
  -6   7   9      281.92      297.24     11.82 o 
  -5   7   9       17.36       21.02      2.97 o 
  -4   7   9      120.37      103.66      4.45 o 
  -3   7   9      996.71      918.53     31.56 o 
  -2   7   9      147.12      165.23      7.61 o 
  -1   7   9      246.31      233.78      5.59 o 
   0   7   9      859.59      922.90     21.57 o 
   1   7   9      296.04      321.21     10.62 o 
   2   7   9      221.37      202.63     10.02 o 
   3   7   9      147.84      154.25      7.69 o 
   4   7   9      644.26      683.22     18.84 o 
  -9   8   9        6.00        2.55      3.67 o 
  -8   8   9       14.99       11.42      5.05 o 
  -7   8   9       31.75       28.48      4.34 o 
  -6   8   9       38.77       39.28      3.41 o 
  -5   8   9       23.60       22.42      2.85 o 
  -4   8   9       61.43       59.03      4.17 o 
  -3   8   9       61.93       63.36      4.38 o 
  -2   8   9      118.27      121.56      4.06 o 
  -1   8   9      912.22      912.31     24.49 o 
   0   8   9      486.91      463.53     13.32 o 
   1   8   9       41.39       38.17      4.20 o 
   2   8   9      276.77      278.39     10.28 o 
   3   8   9      427.37      443.20     13.81 o 
   4   8   9      180.85      191.73      9.09 o 
  -8   9   9       37.71       47.24      7.57 o 
  -7   9   9        8.99        4.53      3.44 o 
  -6   9   9       38.11       48.03      3.59 o 
  -5   9   9      308.57      289.32      7.70 o 
  -4   9   9      173.66      157.76      6.47 o 
  -3   9   9      282.22      257.58      6.17 o 
  -2   9   9      574.53      597.55     10.59 o 
  -1   9   9      335.09      311.65     11.87 o 
   0   9   9      149.98      134.13      6.73 o 
   1   9   9      101.98       86.88      5.80 o 
   2   9   9      104.06       98.85      6.23 o 
   3   9   9       31.88       16.64      3.93 o 
   4   9   9       43.18       62.14      8.40 o 
  -8  10   9       53.50       47.61      8.05 o 
  -7  10   9      107.50      110.87      9.89 o 
  -6  10   9        0.21       -2.83      2.22 o 
  -5  10   9      455.36      459.35     18.85 o 
  -4  10   9      184.92      182.51      7.12 o 
  -3  10   9       99.02      102.67      3.98 o 
  -2  10   9        5.01        2.94      1.86 o 
  -1  10   9       40.83       36.01      3.53 o 
   0  10   9       10.27       16.64      5.11 o 
   1  10   9       37.40       28.82      4.03 o 
   2  10   9       29.59       32.10      4.45 o 
   3  10   9      140.53      150.06     10.18 o 
  -8  11   9        0.32       -1.31      5.78 o 
  -7  11   9        0.62        2.60      5.40 o 
  -6  11   9       33.26       46.72      5.71 o 
  -5  11   9        3.15        5.36      2.95 o 
  -4  11   9        5.47        7.91      6.11 o 
  -3  11   9      169.88      167.06      5.68 o 
  -2  11   9        5.80        5.18      2.50 o 
  -1  11   9      147.02      149.02      6.13 o 
   0  11   9      131.52      131.47      7.01 o 
   1  11   9       73.37       71.99      6.77 o 
   2  11   9        0.00        2.75      3.01 o 
   3  11   9       39.73       29.02      4.52 o 
  -7  12   9       39.22       16.25     16.47 o 
  -6  12   9       54.61       27.39     20.68 o 
  -5  12   9       15.53       11.65      3.51 o 
  -4  12   9        0.31       -0.52      4.12 o 
  -3  12   9       93.70       89.24      3.97 o 
  -2  12   9      172.71      153.41      6.20 o 
  -1  12   9      257.30      226.47      7.60 o 
   0  12   9        0.84        0.07      2.68 o 
   1  12   9       95.69       98.04      7.94 o 
   2  12   9      222.59      197.64      9.70 o 
  -7  13   9       36.33       24.78     13.15 o 
  -6  13   9       82.19       85.84      7.85 o 
  -5  13   9       37.99       36.54      6.46 o 
  -4  13   9       37.51       41.94      3.53 o 
  -3  13   9        1.29       -0.46      2.33 o 
  -2  13   9       96.62      102.60      5.32 o 
  -1  13   9       21.50       21.55      3.34 o 
   0  13   9       63.42       62.78      5.57 o 
   1  13   9       18.46        9.76      3.52 o 
   2  13   9       36.49       33.07      4.82 o 
  -6  14   9       33.41       52.49     13.64 o 
  -5  14   9        0.16       -2.78      4.40 o 
  -4  14   9        0.47        2.79      2.48 o 
  -3  14   9        0.40       -1.75      2.45 o 
  -2  14   9      352.46      357.48     14.20 o 
  -1  14   9      133.38      119.07      6.13 o 
   0  14   9        1.93        2.77      3.19 o 
   1  14   9        8.22        6.35      3.60 o 
  -5  15   9       38.47       28.05      4.56 o 
  -4  15   9      113.98      113.16      7.38 o 
  -3  15   9       39.69       41.65      4.14 o 
  -2  15   9      172.47      188.45      7.24 o 
  -1  15   9      121.46      127.05      6.35 o 
   0  15   9        1.50       -0.43      3.12 o 
  -4  16   9       24.46       28.22      3.79 o 
  -3  16   9      120.01      122.69      6.17 o 
  -2  16   9        1.50        6.28      3.09 o 
  -1  16   9       97.73      113.03      6.26 o 
  -9   0  10      390.84      367.24     18.12 o 
  -8   0  10       39.04       33.54      7.22 o 
  -7   0  10       61.17       62.55      7.45 o 
  -6   0  10      781.18      752.02     26.07 o 
  -5   0  10      499.86      485.47     18.74 o 
  -4   0  10        0.95       -1.87      3.67 o 
  -3   0  10      882.37      875.20     27.56 o 
  -2   0  10     3211.24     3100.54     49.91 o 
  -1   0  10      724.76      606.89     21.87 o 
   0   0  10      104.06      120.81      8.36 o 
   1   0  10       18.32       19.65      4.00 o 
   2   0  10        0.09        8.38      3.67 o 
   3   0  10      307.13      323.12     14.83 o 
   4   0  10      147.71      153.01     10.22 o 
  -9   1  10       55.09       56.91      5.91 o 
  -8   1  10      402.15      405.97     26.61 o 
  -7   1  10      337.50      315.84     10.93 o 
  -6   1  10        7.06        7.75      4.97 o 
  -5   1  10      826.04      810.47     19.14 o 
  -4   1  10      763.54      720.21     21.72 o 
  -3   1  10      362.55      349.06     10.61 o 
  -2   1  10        3.99        3.35      1.57 o 
  -1   1  10       93.57       94.18      4.38 o 
   0   1  10      311.49      271.28      7.32 o 
   1   1  10       22.91       14.07      2.84 o 
   2   1  10      393.04      392.64     11.57 o 
   3   1  10       23.52       28.88      6.93 o 
   4   1  10        1.74        3.26      2.68 o 
  -9   2  10       29.82       34.18      4.95 o 
  -8   2  10        0.90        1.00      3.32 o 
  -7   2  10      240.48      250.77      9.69 o 
  -6   2  10      872.97      886.23     21.08 o 
  -5   2  10      192.74      197.94      8.12 o 
  -4   2  10       19.09       15.45      2.51 o 
  -3   2  10      184.33      180.69      5.64 o 
  -2   2  10     1156.03     1169.55     15.78 o 
  -1   2  10     1077.89     1114.31     17.61 o 
   0   2  10       11.00       14.52      2.46 o 
   1   2  10      469.95      446.69     10.25 o 
   2   2  10       36.69       34.89      3.13 o 
   3   2  10       35.23       40.34      3.93 o 
   4   2  10       50.13       50.10      6.78 o 
  -9   3  10        6.84        8.25      4.01 o 
  -8   3  10       11.03       17.56      4.10 o 
  -7   3  10      845.14      849.42     21.03 o 
  -6   3  10       63.98       74.12      5.44 o 
  -5   3  10      800.11      807.68     14.91 o 
  -4   3  10      374.06      389.40      8.73 o 
  -3   3  10        9.70        6.13      2.33 o 
  -2   3  10      314.55      303.93      5.55 o 
  -1   3  10     1680.29     1603.82     27.64 o 
   0   3  10        7.61        6.48      2.11 o 
   1   3  10        6.78        6.93      2.14 o 
   2   3  10       55.61       65.21      3.90 o 
   3   3  10       31.57       36.72      8.16 o 
   4   3  10       83.24       92.67      8.85 o 
  -9   4  10       66.01       58.65      6.15 o 
  -8   4  10       18.94       27.37      4.50 o 
  -7   4  10      658.73      673.37     17.74 o 
  -6   4  10        0.04       -1.11      2.96 o 
  -5   4  10        0.28        0.80      2.09 o 
  -4   4  10       43.08       38.84      3.08 o 
  -3   4  10      102.80       95.01      3.80 o 
  -2   4  10       89.65      100.95      3.90 o 
  -1   4  10       21.03       22.84      3.08 o 
   0   4  10       10.83       21.37      3.71 o 
   1   4  10        4.64        0.86      1.92 o 
   2   4  10       24.45       27.78      3.32 o 
   3   4  10       90.70       73.45      6.59 o 
   4   4  10      101.10      128.39      8.90 o 
  -9   5  10      156.44      141.60      8.36 o 
  -8   5  10        6.70        6.71      3.93 o 
  -7   5  10       95.96       94.83      6.27 o 
  -6   5  10       13.97       18.29      4.70 o 
  -5   5  10       34.31       37.20      3.19 o 
  -4   5  10        3.17        3.52      2.19 o 
  -3   5  10      210.96      217.41      9.69 o 
  -2   5  10      281.76      240.11      5.79 o 
  -1   5  10       64.33       55.91      3.57 o 
   0   5  10       21.62       23.45      3.46 o 
   1   5  10       24.36       26.96      3.64 o 
   2   5  10       96.07       97.92      6.10 o 
   3   5  10       13.51       14.59      3.70 o 
   4   5  10       19.32       20.26      4.33 o 
  -9   6  10        6.89        3.98      4.01 o 
  -8   6  10      158.15      147.87      8.18 o 
  -7   6  10       20.34       19.38      4.09 o 
  -6   6  10       57.32       50.02      4.73 o 
  -5   6  10       28.13       28.52      4.07 o 
  -4   6  10        4.52        5.27      2.32 o 
  -3   6  10      294.15      291.59      7.85 o 
  -2   6  10        0.55       -0.62      1.75 o 
  -1   6  10       17.93       15.83      2.71 o 
   0   6  10      132.80      129.58      6.76 o 
   1   6  10       29.98       27.10      3.86 o 
   2   6  10        0.04       -0.94      2.74 o 
   3   6  10       13.82        8.67      3.71 o 
  -8   7  10       29.51       28.58      4.92 o 
  -7   7  10      400.47      382.45     14.66 o 
  -6   7  10       34.23       33.32      4.36 o 
  -5   7  10        0.12       -0.20      2.22 o 
  -4   7  10       47.70       53.11      4.15 o 
  -3   7  10        5.58        3.94      1.94 o 
  -2   7  10       11.67        9.30      1.99 o 
  -1   7  10      501.48      474.33     14.22 o 
   0   7  10        1.84        4.21      3.09 o 
   1   7  10       19.58       17.35      3.54 o 
   2   7  10        0.44        1.86      2.97 o 
   3   7  10       39.16       48.11     10.41 o 
  -8   8  10       49.67       43.60      5.35 o 
  -7   8  10       82.05       79.95      5.98 o 
  -6   8  10       38.05       35.46      4.45 o 
  -5   8  10      158.42      129.22      5.20 o 
  -4   8  10       75.31       68.72      4.60 o 
  -3   8  10       83.16       88.01      3.74 o 
  -2   8  10       16.25       22.18      2.43 o 
  -1   8  10        2.35        0.59      2.25 o 
   0   8  10      285.85      261.18     11.50 o 
   1   8  10       40.33       43.53      4.69 o 
   2   8  10        1.74       -1.09      3.85 o 
   3   8  10        0.06       -1.78      3.12 o 
  -8   9  10       15.08       14.52      4.38 o 
  -7   9  10      119.05      134.44      7.49 o 
  -6   9  10        5.48        6.82      5.36 o 
  -5   9  10      158.47      163.62      6.88 o 
  -4   9  10        3.30        1.02      2.85 o 
  -3   9  10        0.01        0.15      1.83 o 
  -2   9  10      372.39      353.66      9.37 o 
  -1   9  10       71.63       71.12      4.44 o 
   0   9  10        4.49        4.81      3.09 o 
   1   9  10        5.57        3.61      3.30 o 
   2   9  10       82.10       88.33      9.64 o 
   3   9  10      170.39      171.34      8.90 o 
  -7  10  10       13.78       19.18      4.27 o 
  -6  10  10      243.60      242.75     23.34 o 
  -5  10  10      180.77      186.10      7.38 o 
  -4  10  10        0.27        1.92      2.69 o 
  -3  10  10      404.18      425.89     10.56 o 
  -2  10  10      343.04      330.33      9.10 o 
  -1  10  10        1.47       -1.17      2.36 o 
   0  10  10       29.55       36.22      4.41 o 
   1  10  10       48.81       44.00      4.97 o 
   2  10  10        8.06       10.37      3.92 o 
  -7  11  10      463.40      495.51     15.05 o 
  -6  11  10       67.51       68.04      7.60 o 
  -5  11  10      357.05      355.46     10.80 o 
  -4  11  10      507.45      507.43     11.36 o 
  -3  11  10      542.55      527.08     12.38 o 
  -2  11  10       27.94       29.17      3.42 o 
  -1  11  10      469.00      459.78     11.59 o 
   0  11  10       74.71       59.27      5.45 o 
   1  11  10        4.92        7.00      3.49 o 
   2  11  10       13.04       12.00      3.91 o 
  -6  12  10      577.34      580.22     22.14 o 
  -5  12  10       93.46      110.94      6.38 o 
  -4  12  10       80.19       95.52      7.34 o 
  -3  12  10      248.95      236.92      7.92 o 
  -2  12  10      284.68      287.68      8.83 o 
  -1  12  10      209.86      175.17      6.89 o 
   0  12  10      286.68      283.35     10.90 o 
   1  12  10       32.31       28.74      4.56 o 
  -6  13  10       31.59       20.34      5.69 o 
  -5  13  10      258.06      283.97     28.65 o 
  -4  13  10      173.70      175.80      8.50 o 
  -3  13  10       80.29       83.01      6.97 o 
  -2  13  10      326.88      336.63     10.07 o 
  -1  13  10       82.08       88.18      5.28 o 
   0  13  10       54.24       51.05      9.27 o 
  -5  14  10       25.55       26.66      4.84 o 
  -4  14  10      106.68       93.15      6.61 o 
  -3  14  10      504.86      531.32     13.18 o 
  -2  14  10      184.61      181.05      8.26 o 
  -1  14  10       18.07       17.34      3.51 o 
   0  14  10       32.76       31.58      4.72 o 
  -3  15  10      149.58      136.15      6.92 o 
  -2  15  10       14.52        6.06      5.26 o 
  -9   1  11        1.17        3.88      4.31 o 
  -8   1  11        1.84        3.19      4.66 o 
  -7   1  11        8.46       16.90      4.12 o 
  -6   1  11      289.85      284.29     10.19 o 
  -5   1  11      136.62      136.49      6.77 o 
  -4   1  11       65.81       80.78      5.36 o 
  -3   1  11       44.42       49.22      2.59 o 
  -2   1  11        3.09        0.08      2.15 o 
  -1   1  11      167.36      183.21      7.58 o 
   0   1  11        0.49        5.33      2.66 o 
   1   1  11        7.84        7.45      2.73 o 
   2   1  11        3.49        3.21      2.53 o 
   3   1  11        0.83        5.65      2.96 o 
  -9   2  11       30.03       32.69      5.30 o 
  -8   2  11       75.50       80.83      9.88 o 
  -7   2  11      275.25      282.81     10.51 o 
  -6   2  11       17.86       17.51      3.85 o 
  -5   2  11      466.90      471.10     14.34 o 
  -4   2  11      388.77      373.91      8.72 o 
  -3   2  11      697.62      662.38     15.37 o 
  -2   2  11      452.55      423.76      8.36 o 
  -1   2  11        0.32       -0.77      2.07 o 
   0   2  11        0.12        0.59      2.14 o 
   1   2  11       18.62       24.56      2.88 o 
   2   2  11       12.83        8.08      2.87 o 
   3   2  11       15.58       14.80      4.98 o 
  -9   3  11      173.72      176.79     10.52 o 
  -8   3  11      114.71      120.47      7.84 o 
  -7   3  11       80.42       88.12      6.37 o 
  -6   3  11      343.36      312.65     19.13 o 
  -5   3  11       57.87       53.58      5.39 o 
  -4   3  11      273.16      255.10      7.06 o 
  -3   3  11      202.84      192.08      5.20 o 
  -2   3  11      625.33      627.65     11.14 o 
  -1   3  11        3.79        4.37      2.97 o 
   0   3  11       37.34       35.92      3.19 o 
   1   3  11       10.64       12.71      2.45 o 
   2   3  11        8.65        5.82      3.33 o 
   3   3  11      156.86      174.82     11.71 o 
  -8   4  11      203.26      211.76      9.72 o 
  -7   4  11        2.60        1.73      7.20 o 
  -6   4  11       39.61       34.68      4.52 o 
  -5   4  11      166.55      168.42      5.76 o 
  -4   4  11        0.24       -2.87      2.19 o 
  -3   4  11      435.66      433.04      8.63 o 
  -2   4  11       38.59       45.18      3.49 o 
  -1   4  11       19.31       22.01      3.59 o 
   0   4  11        0.09       -2.12      2.00 o 
   1   4  11        7.03        9.39      6.00 o 
   2   4  11      410.61      412.01     27.12 o 
   3   4  11       52.22       47.15      8.08 o 
  -8   5  11        4.26       11.05      4.21 o 
  -7   5  11       30.41       34.00      5.37 o 
  -6   5  11      323.46      287.57     13.46 o 
  -5   5  11       15.48       18.86      4.14 o 
  -4   5  11       36.34       34.10      4.22 o 
  -3   5  11      102.48      108.63      4.16 o 
  -2   5  11       63.44       51.84      3.07 o 
  -1   5  11      206.26      223.79      8.77 o 
   0   5  11       69.53       63.14     10.17 o 
   1   5  11        2.12        3.03      3.06 o 
   2   5  11      331.21      374.07     14.21 o 
  -8   6  11       13.35       10.41      4.29 o 
  -7   6  11      336.03      347.01     11.96 o 
  -6   6  11       18.20       16.77      3.94 o 
  -5   6  11      137.81      127.67      5.39 o 
  -4   6  11       94.94       98.12      5.56 o 
  -3   6  11      540.47      514.99     12.32 o 
  -2   6  11      242.17      241.83      6.05 o 
  -1   6  11        2.60       -0.46      2.98 o 
   0   6  11       32.35       48.65      5.29 o 
   1   6  11       38.30       39.21      4.74 o 
   2   6  11      149.92      148.72      8.17 o 
  -8   7  11       21.44       29.35      4.84 o 
  -7   7  11      177.83      181.00      9.06 o 
  -6   7  11        0.48        2.60      3.21 o 
  -5   7  11       54.02       46.75      3.64 o 
  -4   7  11       22.85       20.82      3.41 o 
  -3   7  11       33.60       31.62      2.75 o 
  -2   7  11       35.08       38.93      2.89 o 
  -1   7  11       53.41       53.04      4.90 o 
   0   7  11      140.55      150.04     14.15 o 
   1   7  11       45.96       48.70      5.58 o 
   2   7  11       20.84       25.19      4.46 o 
  -7   8  11       56.21       65.03      6.00 o 
  -6   8  11       86.72       97.07     14.30 o 
  -5   8  11      333.47      354.38     10.59 o 
  -4   8  11       41.59       39.61      3.34 o 
  -3   8  11      259.38      252.10      6.47 o 
  -2   8  11       84.76       94.58      5.00 o 
  -1   8  11      371.30      369.55     12.19 o 
   0   8  11      108.19      131.93     14.65 o 
   1   8  11       82.23       84.66      6.48 o 
   2   8  11      130.10      150.37      8.34 o 
  -7   9  11      462.95      442.67     33.03 o 
  -6   9  11      292.13      280.73     10.40 o 
  -5   9  11        0.00       -3.67      2.83 o 
  -4   9  11        2.93        1.04      2.37 o 
  -3   9  11      589.67      557.60     15.67 o 
  -2   9  11        5.09        1.60      2.47 o 
  -1   9  11       43.39       48.63      5.05 o 
   0   9  11      169.32      182.41      8.79 o 
   1   9  11       13.37       16.65      4.11 o 
  -7  10  11      189.74      201.67      9.57 o 
  -6  10  11       11.31       16.34      5.25 o 
  -5  10  11      187.52      187.09      8.01 o 
  -4  10  11      343.87      355.21      9.14 o 
  -3  10  11        0.02        1.92      2.53 o 
  -2  10  11      111.55      113.30      7.80 o 
  -1  10  11       31.44       24.52      4.32 o 
   0  10  11       27.83       27.74      4.62 o 
   1  10  11      118.86      129.80     11.62 o 
  -6  11  11       43.16       46.92      7.11 o 
  -5  11  11       13.69       15.58      3.54 o 
  -4  11  11       96.81       94.49      6.40 o 
  -3  11  11      177.44      180.03      7.40 o 
  -2  11  11       37.06       30.66      3.77 o 
  -1  11  11        6.01        2.73      3.35 o 
   0  11  11       23.63       25.72      4.61 o 
  -5  12  11        2.30        1.49      3.57 o 
  -4  12  11       48.52       64.46      8.42 o 
  -3  12  11        9.17        4.08      3.70 o 
  -2  12  11       41.56       37.93      5.86 o 
  -1  12  11       39.54       45.46      5.29 o 
  -4  13  11       11.83       13.51      4.28 o 
  -3  13  11       88.61       81.16      5.24 o 
  -2  13  11       25.14       24.94      4.05 o 
  -8   0  12      473.02      496.67     21.85 o 
  -7   0  12      886.62      902.23     32.10 o 
  -6   0  12     1727.18     1768.90     53.26 o 
  -5   0  12       72.83       81.89      8.07 o 
  -4   0  12      288.16      286.49     13.98 o 
  -3   0  12       12.32       12.76      5.07 o 
  -1   0  12      538.98      553.75     21.72 o 
   0   0  12       39.47       22.69      5.18 o 
   1   0  12      248.17      243.72     13.27 o 
   2   0  12      174.89      165.99     11.05 o 
  -8   1  12      514.91      516.47     15.97 o 
  -7   1  12        3.01        6.56      4.18 o 
  -6   1  12      278.02      270.33     10.87 o 
  -5   1  12      599.77      585.10     15.76 o 
  -4   1  12       84.28       88.36      5.81 o 
  -3   1  12        0.04       -1.65      2.91 o 
  -2   1  12      859.49      807.70     28.85 o 
  -1   1  12        0.19       -2.22      2.61 o 
   0   1  12        8.03        2.09      2.75 o 
   1   1  12       62.54       69.48      5.23 o 
   2   1  12      152.33      141.97     10.40 o 
  -8   2  12       19.12       23.94      4.90 o 
  -7   2  12       68.16       70.35      6.28 o 
  -6   2  12      158.00      162.51      8.24 o 
  -5   2  12      310.63      334.90     11.17 o 
  -4   2  12      174.95      178.21     14.17 o 
  -3   2  12      485.24      466.37     30.65 o 
  -2   2  12      111.28       98.01     20.03 o 
  -1   2  12        2.21        2.53      4.33 o 
   0   2  12      225.32      232.35     13.76 o 
   1   2  12        1.68       -1.01      2.52 o 
   2   2  12      146.75      156.30     11.11 o 
  -8   3  12       60.43       59.37      6.10 o 
  -7   3  12       33.66       38.33      4.95 o 
  -6   3  12        5.90        2.39      3.34 o 
  -5   3  12      104.71      105.68      6.45 o 
  -4   3  12      220.65      215.82      6.73 o 
  -3   3  12      382.50      375.38     11.95 o 
  -2   3  12      562.73      590.46     26.40 o 
  -1   3  12        9.37        7.62      3.31 o 
   0   3  12       99.71      122.90      5.64 o 
   1   3  12       71.16       83.17      9.50 o 
  -8   4  12        5.58        3.44      3.90 o 
  -7   4  12      141.43      135.23      7.81 o 
  -6   4  12      178.74      173.03      8.27 o 
  -5   4  12       23.07       22.29      4.19 o 
  -4   4  12       15.35       14.38      2.39 o 
  -3   4  12       16.27       13.00      2.66 o 
  -2   4  12        1.15        3.81      2.73 o 
  -1   4  12       42.62       43.02      6.60 o 
   0   4  12       84.13       97.20     13.24 o 
   1   4  12       87.81       92.56      6.33 o 
  -7   5  12        6.68       11.86      5.41 o 
  -6   5  12        0.20       -1.45      3.42 o 
  -5   5  12       71.22       76.49      5.67 o 
  -4   5  12        1.15        1.35      2.18 o 
  -3   5  12      217.56      202.69      5.74 o 
  -2   5  12        4.28        8.40      2.65 o 
  -1   5  12       91.72      103.01      6.61 o 
   0   5  12        1.80        2.18      3.09 o 
   1   5  12      145.10      142.06      7.85 o 
  -7   6  12       56.53       49.68      5.62 o 
  -6   6  12        0.23       -1.74      3.23 o 
  -5   6  12        2.91        1.29      6.08 o 
  -4   6  12       77.84       89.57      4.60 o 
  -3   6  12      346.52      351.62      7.93 o 
  -2   6  12        0.19       -1.24      2.36 o 
  -1   6  12        5.34        5.19      3.42 o 
   0   6  12       18.21       26.27      4.42 o 
   1   6  12        3.20        1.04      3.55 o 
  -7   7  12       98.61       89.93      6.80 o 
  -6   7  12       25.64       32.33      4.83 o 
  -5   7  12        5.03        1.27      4.47 o 
  -4   7  12        5.86        7.00      2.52 o 
  -3   7  12       29.80       24.56      3.20 o 
  -2   7  12       35.35       30.30      3.49 o 
  -1   7  12       10.11        8.70      3.53 o 
   0   7  12       24.66       22.99      4.41 o 
  -6   8  12        4.36       -0.86      3.64 o 
  -5   8  12      106.40       94.73      8.29 o 
  -4   8  12        2.94        4.89      2.55 o 
  -3   8  12       77.38       72.14      4.63 o 
  -2   8  12      132.62      127.17      5.96 o 
  -1   8  12       12.24       15.69      4.08 o 
   0   8  12        2.19        0.11      3.23 o 
  -6   9  12        0.17        2.45      4.76 o 
  -5   9  12        3.55        6.73      4.65 o 
  -4   9  12      125.80      133.24      7.23 o 
  -3   9  12        0.33        0.89      2.66 o 
  -2   9  12        6.89        5.52      2.93 o 
  -1   9  12       51.65       56.98      5.81 o 
   0   9  12        2.06        1.55      3.38 o 
  -5  10  12        6.09        2.47      4.82 o 
  -4  10  12       12.94        4.99      3.55 o 
  -3  10  12       24.24       20.02      3.51 o 
  -2  10  12       67.39       70.26      4.87 o 
  -1  10  12      121.90      140.15      8.23 o 
  -4  11  12       15.81       13.43      4.10 o 
  -3  11  12        8.10        9.78      3.20 o 
  -2  11  12        7.86        8.11      3.11 o 
  -7   1  13        0.16        1.40      3.85 o 
  -6   1  13       27.14       20.99      4.71 o 
  -5   1  13      259.80      265.30     10.18 o 
  -4   1  13        0.46        0.27      3.35 o 
  -1   1  13       22.19       27.25      6.07 o 
   0   1  13       31.34       29.68      5.38 o 
  -7   2  13        1.41        1.11      4.07 o 
  -6   2  13       32.99       34.80      5.00 o 
  -5   2  13       12.16       13.82      3.93 o 
  -4   2  13        1.70        7.57      5.19 o 
  -3   2  13        0.42        1.67      4.65 o 
  -2   2  13      186.98      158.75     11.51 o 
  -1   2  13       10.56       11.80      5.11 o 
   0   2  13       34.44       39.05      6.65 o 
  -7   3  13       37.68       52.45      5.92 o 
  -6   3  13      174.29      189.94      8.97 o 
  -5   3  13        0.78        2.21      3.35 o 
  -4   3  13       78.21       76.84      7.96 o 
  -3   3  13        0.83       -3.85      4.16 o 
  -2   3  13       21.54       26.18      4.36 o 
  -1   3  13       19.40       28.41      6.38 o 
   0   3  13       15.55       16.38      5.69 o 
  -6   4  13       91.33       79.83      6.72 o 
  -5   4  13      254.10      258.95     12.45 o 
  -4   4  13        2.09        6.35      2.63 o 
  -3   4  13       27.91       28.78      4.25 o 
  -2   4  13      201.53      209.74     12.37 o 
  -1   4  13       12.90       12.64      3.86 o 
   0   4  13        3.53        6.57      3.86 o 
  -6   5  13      177.80      166.89      9.92 o 
  -5   5  13       54.79       51.07      5.32 o 
  -4   5  13       11.69        9.00      2.81 o 
  -3   5  13       36.00       36.67      7.45 o 
  -2   5  13       70.03       80.75      6.15 o 
  -1   5  13      271.44      330.39     11.99 o 
  -6   6  13        0.22        4.69      4.02 o 
  -5   6  13       40.02       40.59      6.71 o 
  -4   6  13      129.93      131.18      5.69 o 
  -3   6  13       37.02       44.31      3.96 o 
  -2   6  13      150.53      154.37      8.20 o 
  -1   6  13        0.18        0.16      3.50 o 
  -5   7  13      143.93      153.67      8.16 o 
  -4   7  13       11.99       11.57      4.02 o 
  -3   7  13      104.80      103.86      5.65 o 
  -2   7  13        2.97        0.67      2.89 o 
  -4   8  13       34.01       29.52      4.40 o 
  -3   8  13        9.02        6.80      3.09 o 
  -4   1  14       10.00        3.09      5.47 o 
  -4   2  14       44.88       56.08      7.56 o 
                                                 
